# Supplementary material for: Efficient and robust RNA-seq process for cultured bacteria and complex community transcriptomes
Source: Genome Biol. 2012 Mar 28;13(3):r23. doi: 10.1186/gb-2012-13-3-r23 (PMC3439974; doi:10.1186/gb-2012-13-3-r23)
Supplement: Additional file 2 — List of 649 reference genomes with GenBank accession numbers. [file gb-2012-13-3-r23-S2.XLS]

## Sheet: Ref.649genomes.contiglist
Table S1: List of 649 reference organisms with GenBank accession numbers
GenBank Accession	Organism Name
NC_013222.1	Robiginitalea biformata HTCC2501
NC_013131.1	Catenulispora acidiphila DSM 44928
NC_009512.1	Pseudomonas putida F1
NC_013419.1	Blattabacterium sp.
NC_010723.1	Clostridium botulinum E3 str. Alaska E43
NC_010680.1	Clostridium botulinum B str. Eklund 17B
NC_010674.1	Clostridium botulinum B str. Eklund 17B
NC_008261.1	Clostridium perfringens ATCC 13124
NC_003030.1	Clostridium acetobutylicum ATCC 824
NC_013416.1	Aggregatibacter actinomycetemcomitans D11S-1
NC_013285.1	Cronobacter turicensis
NC_013284.1	Cronobacter turicensis
NC_013123.1	Candidatus Sulcia muelleri SMDSEM
NC_013283.1	Cronobacter turicensis
NC_013235.1	Nakamurella multipartita DSM 44233
NC_013204.1	Eggerthella lenta DSM 2243
NC_013203.1	Atopobium parvulum DSM 20469
NC_013194.1	Candidatus Accumulibacter phosphatis clade IIA str. UW-1
NC_013193.1	Candidatus Accumulibacter phosphatis clade IIA str. UW-1
NC_013192.1	Leptotrichia buccalis DSM 1135
NC_013191.1	Candidatus Accumulibacter phosphatis clade IIA str. UW-1
NC_013190.1	Candidatus Accumulibacter phosphatis clade IIA str. UW-1
NC_013174.1	Jonesia denitrificans DSM 20603
NC_013173.1	Desulfomicrobium baculatum DSM 4028
NC_013172.1	Brachybacterium faecium DSM 4810
NC_013171.1	Anaerococcus prevotii DSM 20548
NC_013170.1	Cryptobacterium curtum DSM 15641
NC_013169.1	Kytococcus sedentarius DSM 20547
NC_013165.1	Slackia heliotrinireducens DSM 20476
NC_013164.1	Anaerococcus prevotii DSM 20548
NC_013162.1	Capnocytophaga ochracea DSM 7271
NC_013159.1	Saccharomonospora viridis DSM 43017
NC_013093.1	Actinosynnema mirum DSM 43827
NC_007493.1	Rhodobacter sphaeroides 2.4.1
NC_010337.2	Heliobacterium modesticaldum Ice1
NC_009664.2	Kineococcus radiotolerans SRS30216
NC_009380.1	Salinispora tropica CNB-440
NC_007492.2	Pseudomonas fluorescens Pf0-1
NC_005364.2	Mycoplasma mycoides subsp. mycoides SC str. PG1
NC_013062.1	Flavobacteriaceae bacterium 3519-10
NC_010682.1	Ralstonia pickettii 12J
NC_012004.1	Streptococcus uberis 0140J
NC_011770.1	Pseudomonas aeruginosa LESB58
NC_010170.1	Bordetella petrii DSM 12804
NC_007644.1	Moorella thermoacetica ATCC
NC_002976.3	Staphylococcus epidermidis RP62A
NC_012972.1	Methylovorus sp. SIP3-4
NC_012970.1	Methylovorus sp. SIP3-4
NC_012969.1	Methylovorus sp. SIP3-4
NC_012926.1	Streptococcus suis BM407
NC_012923.1	Streptococcus suis BM407
NC_012039.1	Campylobacter lari RM2100
NC_008697.1	Nocardioides sp. JS614
NC_012913.1	Aggregatibacter aphrophilus NJ8700
NC_012891.1	Streptococcus dysgalactiae subsp. equisimilis GGS_124
NC_012814.1	Bifidobacterium animalis subsp. lactis Bl-04
NC_007171.1	Staphylococcus haemolyticus JCSC1435
NC_007170.1	Staphylococcus haemolyticus JCSC1435
NC_007169.1	Staphylococcus haemolyticus JCSC1435
NC_012803.1	Micrococcus luteus NCTC 2665
NC_012797.1	Desulfovibrio magneticus RS-1
NC_012796.1	Desulfovibrio magneticus RS-1
NC_012795.1	Desulfovibrio magneticus RS-1
NC_012660.1	Pseudomonas fluorescens SBW25
NC_009444.1	Pseudomonas fluorescens SBW25
NC_012782.1	Eubacterium eligens ATCC 27750
NC_012781.1	Eubacterium rectale ATCC 33656
NC_012780.1	Eubacterium eligens ATCC 27750
NC_012778.1	Eubacterium eligens ATCC 27750
NC_008340.1	Alkalilimnicola ehrlichii MLHE-1
NC_012704.1	Corynebacterium kroppenstedtii DSM 44385
NC_011662.2	Thauera sp. MZ1T
NC_010617.1	Kocuria rhizophila DC2201
NC_010610.1	Lactobacillus fermentum IFO 3956
NC_010609.1	Lactobacillus reuteri JCM 1112
NC_012669.1	Beutenbergia cavernae DSM 12333
NC_012471.1	Streptococcus equi subsp. equi 4047
NC_012226.1	Brachyspira hyodysenteriae WA1
NC_012040.1	Campylobacter lari RM2100
NC_012003.1	Macrococcus caseolyticus JCSC5402
NC_012002.1	Macrococcus caseolyticus JCSC5402
NC_012001.1	Macrococcus caseolyticus JCSC5402
NC_012000.1	Macrococcus caseolyticus JCSC5402
NC_011999.1	Macrococcus caseolyticus JCSC5402
NC_011998.1	Macrococcus caseolyticus JCSC5402
NC_011997.1	Macrococcus caseolyticus JCSC5402
NC_011996.1	Macrococcus caseolyticus JCSC5402
NC_011995.1	Macrococcus caseolyticus JCSC5402
NC_011898.1	Clostridium cellulolyticum H10
NC_011886.1	Arthrobacter chlorophenolicus A6
NC_011883.1	Desulfovibrio desulfuricans subsp. desulfuricans str. ATCC 27774
NC_011881.1	Arthrobacter chlorophenolicus A6
NC_011879.1	Arthrobacter chlorophenolicus A6
NC_011769.1	Desulfovibrio vulgaris str. 'Miyazaki F'
NC_011740.1	Escherichia fergusonii ATCC 35469
NC_011667.1	Thauera sp. MZ1T
NC_011565.1	Candidatus Azobacteroides pseudotrichonymphae genomovar. CFP2
NC_011564.1	Candidatus Azobacteroides pseudotrichonymphae genomovar. CFP2
NC_011563.1	Candidatus Azobacteroides pseudotrichonymphae genomovar. CFP2
NC_011562.1	Candidatus Azobacteroides pseudotrichonymphae genomovar. CFP2
NC_011561.1	Candidatus Azobacteroides pseudotrichonymphae genomovar. CFP2
NC_010398.1	Acinetobacter baumannii SDF
NC_010396.1	Acinetobacter baumannii SDF
NC_011047.1	Candidatus Phytoplasma mali
NC_011025.1	Mycoplasma arthritidis 158L3-1
NC_011003.1	Burkholderia cenocepacia J2315
NC_011002.1	Burkholderia cenocepacia J2315
NC_011001.1	Burkholderia cenocepacia J2315
NC_010805.1	Burkholderia multivorans ATCC 17616
NC_010804.1	Burkholderia multivorans ATCC 17616
NC_010802.1	Burkholderia multivorans ATCC 17616
NC_010801.1	Burkholderia multivorans ATCC 17616
NC_010729.1	Porphyromonas gingivalis ATCC 33277
NC_010505.1	Methylobacterium radiotolerans JCM 2831
NC_010501.1	Pseudomonas putida W619
NC_010400.1	Acinetobacter baumannii SDF
NC_010395.1	Acinetobacter baumannii SDF
NC_009850.1	Arcobacter butzleri RM4018
NC_009832.1	Serratia proteamaculans 568
NC_009792.1	Citrobacter koseri ATCC BAA-895
NC_009659.1	Janthinobacterium sp. Marseille
NC_009617.1	Clostridium beijerinckii NCIMB 8052
NC_009485.1	Bradyrhizobium sp. BTAi1
NC_009466.1	Clostridium kluyveri DSM 555
NC_009454.1	Pelotomaculum thermopropionicum SI
NC_009446.1	Dichelobacter nodosus VCS1703A
NC_009436.1	Enterobacter sp. 638
NC_009434.1	Pseudomonas stutzeri A1501
NC_009343.1	Corynebacterium glutamicum R
NC_009077.1	Mycobacterium sp. JLS
NC_009009.1	Streptococcus sanguinis SK36
NC_008699.1	Nocardioides sp. JS614
NC_008571.1	Gramella forsetii KT0803
NC_008570.1	Aeromonas hydrophila subsp. hydrophila ATCC 7966
NC_008313.1	Ralstonia eutropha H16
NC_008054.1	Lactobacillus delbrueckii subsp. bulgaricus ATCC 11842
NC_007948.1	Polaromonas sp. JS666
NC_007490.1	Rhodobacter sphaeroides 2.4.1
NC_007489.1	Rhodobacter sphaeroides 2.4.1
NC_007488.1	Rhodobacter sphaeroides 2.4.1
NC_005873.1	Oligotropha carboxidovorans OM5
NC_006511.1	Salmonella enterica subsp. enterica serovar Paratyphi A str. ATCC 9150
NC_006177.1	Symbiobacterium thermophilum IAM 14863
NC_009338.1	Mycobacterium gilvum PYR-GCK
NC_008789.1	Halorhodospira halophila SL1
NC_007908.1	Rhodoferax ferrireducens T118
NC_007794.1	Novosphingobium aromaticivorans DSM 12444
NC_007347.1	Ralstonia eutropha JMP134
NC_003295.1	Ralstonia solanacearum GMI1000
NC_002663.1	Pasteurella multocida subsp. multocida str. Pm70
NC_010519.1	Haemophilus somnus 2336
NC_010322.1	Pseudomonas putida GB-1
NC_009445.1	Bradyrhizobium sp. ORS278
NC_008702.1	Azoarcus sp. BH72
NC_008595.1	Mycobacterium avium
NC_008532.1	Streptococcus thermophilus LMD-9
NC_007964.1	Nitrobacter hamburgensis X14
NC_007958.1	Rhodopseudomonas palustris BisB5
NC_007925.1	Rhodopseudomonas palustris BisB18
NC_007576.1	Lactobacillus sakei subsp. sakei 23K
NC_004129.6	Pseudomonas fluorescens Pf-5
NC_004565.1	Clostridium tetani E88
NC_002977.6	Methylococcus capsulatus str. Bath
NC_006300.1	Mannheimia succiniciproducens MBEL55E
NC_005966.1	Acinetobacter sp. ADP1
NC_002940.2	Haemophilus ducreyi 35000HP
NC_004557.1	Clostridium tetani E88
NC_002932.3	Chlorobium tepidum TLS
NC_003062.2	Agrobacterium tumefaciens str. C58 chromosome circular
NC_010942.1	Actinobacillus pleuropneumoniae serovar 7 str. AP76
NC_010941.1	Actinobacillus pleuropneumoniae serovar 7 str. AP76
NC_010940.1	Actinobacillus pleuropneumoniae serovar 7 str. AP76
NC_010683.1	Ralstonia pickettii 12J
NC_010678.1	Ralstonia pickettii 12J
NC_010470.1	Leuconostoc citreum KM20
NC_010469.1	Leuconostoc citreum KM20
NC_010467.1	Leuconostoc citreum KM20
NC_010070.1	Burkholderia multivorans ATCC 17616
NC_009829.1	Serratia proteamaculans 568
NC_009796.1	Campylobacter concisus 13826
NC_009795.1	Campylobacter concisus 13826
NC_009794.1	Citrobacter koseri ATCC BAA-895
NC_009793.1	Citrobacter koseri ATCC BAA-895
NC_009713.1	Campylobacter hominis ATCC BAA-381
NC_009613.1	Flavobacterium psychrophilum JIP02/86
NC_009517.1	Psychrobacter sp. PRwf-1
NC_009516.1	Psychrobacter sp. PRwf-1
NC_009427.1	Novosphingobium aromaticivorans DSM 12444
NC_009426.1	Novosphingobium aromaticivorans DSM 12444
NC_009425.1	Enterobacter sp. 638
NC_009341.1	Mycobacterium gilvum PYR-GCK
NC_009340.1	Mycobacterium gilvum PYR-GCK
NC_009339.1	Mycobacterium gilvum PYR-GCK
NC_009008.1	Rhodobacter sphaeroides 2.4.1
NC_009007.1	Rhodobacter sphaeroides 2.4.1
NC_008771.1	Verminephrobacter eiseniae EF01-2
NC_008764.1	Polaromonas naphthalenivorans CJ2
NC_008763.1	Polaromonas naphthalenivorans CJ2
NC_008762.1	Polaromonas naphthalenivorans CJ2
NC_008761.1	Polaromonas naphthalenivorans CJ2
NC_008760.1	Polaromonas naphthalenivorans CJ2
NC_008759.1	Polaromonas naphthalenivorans CJ2
NC_008758.1	Polaromonas naphthalenivorans CJ2
NC_008712.1	Arthrobacter aurescens TC1
NC_008501.1	Streptococcus thermophilus LMD-9
NC_008500.1	Streptococcus thermophilus LMD-9
NC_008230.1	Helicobacter acinonychis str. Sheeba
NC_007968.1	Psychrobacter cryohalolentis K5
NC_007950.1	Polaromonas sp. JS666
NC_007352.1	Staphylococcus saprophyticus subsp. saprophyticus ATCC 15305
NC_007351.1	Staphylococcus saprophyticus subsp. saprophyticus ATCC 15305
NC_006377.1	Lactobacillus plantarum WCFS1
NC_006376.1	Lactobacillus plantarum WCFS1
NC_006375.1	Lactobacillus plantarum WCFS1
NC_006363.1	Nocardia farcinica IFM 10152
NC_004671.1	Enterococcus faecalis V583
NC_004670.1	Enterococcus faecalis V583
NC_004669.1	Enterococcus faecalis V583
NC_001757.1	Lactobacillus reuteri 100-23
NC_012121.1	Staphylococcus carnosus subsp. carnosus TM300
NC_011743.1	Escherichia fergusonii ATCC 35469
NC_011593.1	Bifidobacterium longum subsp. infantis ATCC 15697
NC_011386.1	Oligotropha carboxidovorans OM5
NC_011186.1	Vibrio fischeri MJ11
NC_011184.1	Vibrio fischeri MJ11
NC_011144.1	Phenylobacterium zucineum HLK1
NC_011143.1	Phenylobacterium zucineum HLK1
NC_011027.1	Chlorobaculum parvum NCIB 8327
NC_011004.1	Rhodopseudomonas palustris TIE-1
NC_010939.1	Actinobacillus pleuropneumoniae serovar 7 str. AP76
NC_010741.1	Treponema pallidum subsp. pallidum SS14
NC_010645.1	Bordetella avium 197N
NC_010545.1	Corynebacterium urealyticum DSM 7109
NC_010524.1	Leptothrix cholodnii SP-6
NC_010510.1	Methylobacterium radiotolerans JCM 2831
NC_010509.1	Methylobacterium radiotolerans JCM 2831
NC_010424.1	Candidatus Desulforudis audaxviator MP104C
NC_010163.1	Acholeplasma laidlawii PG-8A
NC_010002.1	Delftia acidovorans SPH-1
NC_010001.1	Clostridium phytofermentans ISDg
NC_009922.1	Alkaliphilus oremlandii OhILAs
NC_009802.1	Campylobacter concisus 13826
NC_009785.1	Streptococcus gordonii str. Challis substr. CH1
NC_009715.1	Campylobacter curvus 525.92
NC_009714.1	Campylobacter hominis ATCC BAA-381
NC_009706.1	Clostridium kluyveri DSM 555
NC_009615.1	Parabacteroides distasonis ATCC 8503
NC_009614.1	Bacteroides vulgatus ATCC 8482
NC_009523.1	Roseiflexus sp. RS-1
NC_009480.1	Clavibacter michiganensis subsp. michiganensis NCPPB 382
NC_009441.1	Flavobacterium johnsoniae UW101
NC_009439.1	Pseudomonas mendocina ymp
NC_009004.1	Lactococcus lactis subsp. cremoris MG1363
NC_008826.1	Methylibium petroleiphilum PM1
NC_008786.1	Verminephrobacter eiseniae EF01-2
NC_008781.1	Polaromonas naphthalenivorans CJ2
NC_008757.1	Polaromonas naphthalenivorans CJ2
NC_008752.1	Acidovorax avenae subsp. citrulli AAC00-1
NC_008593.1	Clostridium novyi NT
NC_008578.1	Acidothermus cellulolyticus 11B
NC_008314.1	Ralstonia eutropha H16
NC_008027.1	Pseudomonas entomophila L48
NC_007984.1	Baumannia cicadellinicola str. Hc
NC_010655.1	Akkermansia muciniphila ATCC BAA-835
NC_010471.1	Leuconostoc citreum KM20
NC_010466.1	Leuconostoc citreum KM20
NC_009655.1	Actinobacillus succinogenes 130Z
NC_009524.1	Psychrobacter sp. PRwf-1
NC_007901.1	Rhodoferax ferrireducens T118
NC_007633.1	Mycoplasma capricolum subsp. capricolum ATCC 27343
NC_007350.1	Staphylococcus saprophyticus subsp. saprophyticus ATCC 15305
NC_002662.1	Lactococcus lactis subsp. lactis Il1403
NC_009475.1	Bradyrhizobium sp. BTAi1
NC_008713.1	Arthrobacter aurescens TC1
NC_008711.1	Arthrobacter aurescens TC1
NC_008596.1	Mycobacterium smegmatis str. MC2 155
NC_008541.1	Arthrobacter sp. FB24
NC_008525.1	Pediococcus pentosaceus ATCC 25745
NC_008435.1	Rhodopseudomonas palustris BisA53
NC_008048.1	Sphingopyxis alaskensis RB2256
NC_008036.1	Sphingopyxis alaskensis RB2256
NC_007969.1	Psychrobacter cryohalolentis K5
NC_007963.1	Chromohalobacter salexigens DSM 3043
NC_007961.1	Nitrobacter hamburgensis X14
NC_007960.1	Nitrobacter hamburgensis X14
NC_007959.1	Nitrobacter hamburgensis X14
NC_007949.1	Polaromonas sp. JS666
NC_007947.1	Methylobacillus flagellatus KT
NC_007778.1	Rhodopseudomonas palustris HaA2
NC_007776.1	Synechococcus sp. JA-2-3B
NC_007775.1	Synechococcus sp. JA-3-3Ab
NC_007494.1	Rhodobacter sphaeroides 2.4.1
NC_007404.1	Thiobacillus denitrificans ATCC 25259
NC_007348.1	Ralstonia eutropha JMP134
NC_007333.1	Thermobifida fusca YX
NC_007204.1	Psychrobacter arcticus 273-4
NC_007168.1	Staphylococcus haemolyticus JCSC1435
NC_006663.1	Staphylococcus epidermidis RP62A
NC_001988.2	Clostridium acetobutylicum ATCC 824
NC_002936.3	Dehalococcoides ethenogenes 195
NC_006361.1	Nocardia farcinica IFM 10152
NC_006087.1	Leifsonia xyli subsp. xyli str. CTCB07
NC_006055.1	Mesoplasma florum L1
NC_006908.1	Mycoplasma mobile 163K
NC_002935.2	Corynebacterium diphtheriae NCTC 13129
NC_005090.1	Wolinella succinogenes DSM 1740
NC_005085.1	Chromobacterium violaceum ATCC 12472
NC_002929.2	Bordetella pertussis Tohama I
NC_003296.1	Ralstonia solanacearum GMI1000
NC_009138.1	Herminiimonas arsenicoxydans
NC_007907.1	Desulfitobacterium hafniense Y51
NC_007519.1	Desulfovibrio desulfuricans G20
NC_007298.1	Dechloromonas aromatica RCB
NC_004663.1	Bacteroides thetaiotaomicron VPI-5482
NC_004567.1	Lactobacillus plantarum WCFS1
NC_004368.1	Streptococcus agalactiae NEM316
NC_003063.2	Agrobacterium tumefaciens str. C58 chromosome linear
NC_006513.1	Aromatoleum aromaticum EbN1
NC_002937.3	Desulfovibrio vulgaris subsp. vulgaris str. Hildenborough
NC_012563.1	Clostridium botulinum A2 str. Kyoto
NC_012559.1	Laribacter hongkongensis HLHK9
NC_012225.1	Brachyspira hyodysenteriae WA1
NC_011185.1	Vibrio fischeri MJ11
NC_009479.1	Clavibacter michiganensis subsp. michiganensis NCPPB 382
NC_009478.1	Clavibacter michiganensis subsp. michiganensis NCPPB 382
NC_011034.1	Neisseria gonorrhoeae NCCP11945
NC_010518.1	Methylobacterium radiotolerans JCM 2831
NC_010517.1	Methylobacterium radiotolerans JCM 2831
NC_010514.1	Methylobacterium radiotolerans JCM 2831
NC_010507.1	Methylobacterium radiotolerans JCM 2831
NC_010504.1	Methylobacterium radiotolerans JCM 2831
NC_010502.1	Methylobacterium radiotolerans JCM 2831
NC_009806.1	Kineococcus radiotolerans SRS30216
NC_009660.1	Kineococcus radiotolerans SRS30216
NC_005863.1	Desulfovibrio vulgaris subsp. vulgaris str. Hildenborough
NC_006362.1	Nocardia farcinica IFM 10152
NC_004703.1	Bacteroides thetaiotaomicron VPI-5482
AANA01000002.1	Polaribacter sp. MED152
AANA01000001.1	Polaribacter sp. MED152
ABJF01000466.1	Streptomyces sp. Mg1
ABJF01000465.1	Streptomyces sp. Mg1
ABJF01000464.1	Streptomyces sp. Mg1
ABJF01000463.1	Streptomyces sp. Mg1
ABJF01000462.1	Streptomyces sp. Mg1
ABJF01000461.1	Streptomyces sp. Mg1
ABJF01000460.1	Streptomyces sp. Mg1
ABJF01000459.1	Streptomyces sp. Mg1
ABJF01000458.1	Streptomyces sp. Mg1
ABJF01000457.1	Streptomyces sp. Mg1
ABJF01000456.1	Streptomyces sp. Mg1
ABJF01000455.1	Streptomyces sp. Mg1
ABJF01000454.1	Streptomyces sp. Mg1
ABJF01000453.1	Streptomyces sp. Mg1
ABJF01000452.1	Streptomyces sp. Mg1
ABJF01000451.1	Streptomyces sp. Mg1
ABJF01000450.1	Streptomyces sp. Mg1
ABJF01000449.1	Streptomyces sp. Mg1
ABJF01000448.1	Streptomyces sp. Mg1
ABJF01000447.1	Streptomyces sp. Mg1
ABJF01000446.1	Streptomyces sp. Mg1
ABJF01000445.1	Streptomyces sp. Mg1
ABJF01000444.1	Streptomyces sp. Mg1
ABJF01000443.1	Streptomyces sp. Mg1
ABJF01000442.1	Streptomyces sp. Mg1
ABJF01000441.1	Streptomyces sp. Mg1
ABJF01000440.1	Streptomyces sp. Mg1
ABJF01000439.1	Streptomyces sp. Mg1
ABJF01000438.1	Streptomyces sp. Mg1
ABJF01000437.1	Streptomyces sp. Mg1
ABJF01000436.1	Streptomyces sp. Mg1
ABJF01000435.1	Streptomyces sp. Mg1
ABJF01000434.1	Streptomyces sp. Mg1
ABJF01000433.1	Streptomyces sp. Mg1
ABJF01000432.1	Streptomyces sp. Mg1
ABJF01000431.1	Streptomyces sp. Mg1
ABJF01000430.1	Streptomyces sp. Mg1
ABJF01000429.1	Streptomyces sp. Mg1
ABJF01000428.1	Streptomyces sp. Mg1
ABJF01000427.1	Streptomyces sp. Mg1
ABJF01000426.1	Streptomyces sp. Mg1
ABJF01000425.1	Streptomyces sp. Mg1
ABJF01000424.1	Streptomyces sp. Mg1
ABJF01000423.1	Streptomyces sp. Mg1
ABJF01000422.1	Streptomyces sp. Mg1
ABJF01000421.1	Streptomyces sp. Mg1
ABJF01000420.1	Streptomyces sp. Mg1
ABJF01000419.1	Streptomyces sp. Mg1
ABJF01000418.1	Streptomyces sp. Mg1
ABJF01000417.1	Streptomyces sp. Mg1
ABJF01000416.1	Streptomyces sp. Mg1
ABJF01000415.1	Streptomyces sp. Mg1
ABJF01000414.1	Streptomyces sp. Mg1
ABJF01000413.1	Streptomyces sp. Mg1
ABJF01000412.1	Streptomyces sp. Mg1
ABJF01000411.1	Streptomyces sp. Mg1
ABJF01000410.1	Streptomyces sp. Mg1
ABJF01000409.1	Streptomyces sp. Mg1
ABJF01000408.1	Streptomyces sp. Mg1
ABJF01000407.1	Streptomyces sp. Mg1
ABJF01000406.1	Streptomyces sp. Mg1
ABJF01000405.1	Streptomyces sp. Mg1
ABJF01000404.1	Streptomyces sp. Mg1
ABJF01000403.1	Streptomyces sp. Mg1
ABJF01000402.1	Streptomyces sp. Mg1
ABJF01000401.1	Streptomyces sp. Mg1
ABJF01000400.1	Streptomyces sp. Mg1
ABJF01000399.1	Streptomyces sp. Mg1
ABJF01000398.1	Streptomyces sp. Mg1
ABJF01000397.1	Streptomyces sp. Mg1
ABJF01000396.1	Streptomyces sp. Mg1
ABJF01000395.1	Streptomyces sp. Mg1
ABJF01000394.1	Streptomyces sp. Mg1
ABJF01000393.1	Streptomyces sp. Mg1
ABJF01000392.1	Streptomyces sp. Mg1
ABJF01000391.1	Streptomyces sp. Mg1
ABJF01000390.1	Streptomyces sp. Mg1
ABJF01000389.1	Streptomyces sp. Mg1
ABJF01000388.1	Streptomyces sp. Mg1
ABJF01000387.1	Streptomyces sp. Mg1
ABJF01000386.1	Streptomyces sp. Mg1
ABJF01000385.1	Streptomyces sp. Mg1
ABJF01000384.1	Streptomyces sp. Mg1
ABJF01000383.1	Streptomyces sp. Mg1
ABJF01000382.1	Streptomyces sp. Mg1
ABJF01000381.1	Streptomyces sp. Mg1
ABJF01000380.1	Streptomyces sp. Mg1
ABJF01000379.1	Streptomyces sp. Mg1
ABJF01000378.1	Streptomyces sp. Mg1
ABJF01000377.1	Streptomyces sp. Mg1
ABJF01000376.1	Streptomyces sp. Mg1
ABJF01000375.1	Streptomyces sp. Mg1
ABJF01000374.1	Streptomyces sp. Mg1
ABJF01000373.1	Streptomyces sp. Mg1
ABJF01000372.1	Streptomyces sp. Mg1
ABJF01000371.1	Streptomyces sp. Mg1
ABJF01000370.1	Streptomyces sp. Mg1
ABJF01000369.1	Streptomyces sp. Mg1
ABJF01000368.1	Streptomyces sp. Mg1
ABJF01000367.1	Streptomyces sp. Mg1
ABJF01000366.1	Streptomyces sp. Mg1
ABJF01000365.1	Streptomyces sp. Mg1
ABJF01000364.1	Streptomyces sp. Mg1
ABJF01000363.1	Streptomyces sp. Mg1
ABJF01000362.1	Streptomyces sp. Mg1
ABJF01000361.1	Streptomyces sp. Mg1
ABJF01000360.1	Streptomyces sp. Mg1
ABJF01000359.1	Streptomyces sp. Mg1
ABJF01000358.1	Streptomyces sp. Mg1
ABJF01000357.1	Streptomyces sp. Mg1
ABJF01000356.1	Streptomyces sp. Mg1
ABJF01000355.1	Streptomyces sp. Mg1
ABJF01000354.1	Streptomyces sp. Mg1
ABJF01000353.1	Streptomyces sp. Mg1
ABJF01000352.1	Streptomyces sp. Mg1
ABJF01000351.1	Streptomyces sp. Mg1
ABJF01000350.1	Streptomyces sp. Mg1
ABJF01000349.1	Streptomyces sp. Mg1
ABJF01000348.1	Streptomyces sp. Mg1
ABJF01000347.1	Streptomyces sp. Mg1
ABJF01000346.1	Streptomyces sp. Mg1
ABJF01000345.1	Streptomyces sp. Mg1
ABJF01000344.1	Streptomyces sp. Mg1
ABJF01000343.1	Streptomyces sp. Mg1
ABJF01000342.1	Streptomyces sp. Mg1
ABJF01000341.1	Streptomyces sp. Mg1
ABJF01000340.1	Streptomyces sp. Mg1
ABJF01000339.1	Streptomyces sp. Mg1
ABJF01000338.1	Streptomyces sp. Mg1
ABJF01000337.1	Streptomyces sp. Mg1
ABJF01000336.1	Streptomyces sp. Mg1
ABJF01000335.1	Streptomyces sp. Mg1
ABJF01000334.1	Streptomyces sp. Mg1
ABJF01000333.1	Streptomyces sp. Mg1
ABJF01000332.1	Streptomyces sp. Mg1
ABJF01000331.1	Streptomyces sp. Mg1
ABJF01000330.1	Streptomyces sp. Mg1
ABJF01000329.1	Streptomyces sp. Mg1
ABJF01000328.1	Streptomyces sp. Mg1
ABJF01000327.1	Streptomyces sp. Mg1
ABJF01000326.1	Streptomyces sp. Mg1
ABJF01000325.1	Streptomyces sp. Mg1
ABJF01000324.1	Streptomyces sp. Mg1
ABJF01000323.1	Streptomyces sp. Mg1
ABJF01000322.1	Streptomyces sp. Mg1
ABJF01000321.1	Streptomyces sp. Mg1
ABJF01000320.1	Streptomyces sp. Mg1
ABJF01000319.1	Streptomyces sp. Mg1
ABJF01000318.1	Streptomyces sp. Mg1
ABJF01000317.1	Streptomyces sp. Mg1
ABJF01000316.1	Streptomyces sp. Mg1
ABJF01000315.1	Streptomyces sp. Mg1
ABJF01000314.1	Streptomyces sp. Mg1
ABJF01000313.1	Streptomyces sp. Mg1
ABJF01000312.1	Streptomyces sp. Mg1
ABJF01000311.1	Streptomyces sp. Mg1
ABJF01000310.1	Streptomyces sp. Mg1
ABJF01000309.1	Streptomyces sp. Mg1
ABJF01000308.1	Streptomyces sp. Mg1
ABJF01000307.1	Streptomyces sp. Mg1
ABJF01000306.1	Streptomyces sp. Mg1
ABJF01000305.1	Streptomyces sp. Mg1
ABJF01000304.1	Streptomyces sp. Mg1
ABJF01000303.1	Streptomyces sp. Mg1
ABJF01000302.1	Streptomyces sp. Mg1
ABJF01000301.1	Streptomyces sp. Mg1
ABJF01000300.1	Streptomyces sp. Mg1
ABJF01000299.1	Streptomyces sp. Mg1
ABJF01000298.1	Streptomyces sp. Mg1
ABJF01000297.1	Streptomyces sp. Mg1
ABJF01000296.1	Streptomyces sp. Mg1
ABJF01000295.1	Streptomyces sp. Mg1
ABJF01000294.1	Streptomyces sp. Mg1
ABJF01000293.1	Streptomyces sp. Mg1
ABJF01000292.1	Streptomyces sp. Mg1
ABJF01000291.1	Streptomyces sp. Mg1
ABJF01000290.1	Streptomyces sp. Mg1
ABJF01000289.1	Streptomyces sp. Mg1
ABJF01000288.1	Streptomyces sp. Mg1
ABJF01000287.1	Streptomyces sp. Mg1
ABJF01000286.1	Streptomyces sp. Mg1
ABJF01000285.1	Streptomyces sp. Mg1
ABJF01000284.1	Streptomyces sp. Mg1
ABJF01000283.1	Streptomyces sp. Mg1
ABJF01000282.1	Streptomyces sp. Mg1
ABJF01000281.1	Streptomyces sp. Mg1
ABJF01000280.1	Streptomyces sp. Mg1
ABJF01000279.1	Streptomyces sp. Mg1
ABJF01000278.1	Streptomyces sp. Mg1
ABJF01000277.1	Streptomyces sp. Mg1
ABJF01000276.1	Streptomyces sp. Mg1
ABJF01000275.1	Streptomyces sp. Mg1
ABJF01000274.1	Streptomyces sp. Mg1
ABJF01000273.1	Streptomyces sp. Mg1
ABJF01000272.1	Streptomyces sp. Mg1
ABJF01000271.1	Streptomyces sp. Mg1
ABJF01000270.1	Streptomyces sp. Mg1
ABJF01000269.1	Streptomyces sp. Mg1
ABJF01000268.1	Streptomyces sp. Mg1
ABJF01000267.1	Streptomyces sp. Mg1
ABJF01000266.1	Streptomyces sp. Mg1
ABJF01000265.1	Streptomyces sp. Mg1
ABJF01000264.1	Streptomyces sp. Mg1
ABJF01000263.1	Streptomyces sp. Mg1
ABJF01000262.1	Streptomyces sp. Mg1
ABJF01000261.1	Streptomyces sp. Mg1
ABJF01000260.1	Streptomyces sp. Mg1
ABJF01000259.1	Streptomyces sp. Mg1
ABJF01000258.1	Streptomyces sp. Mg1
ABJF01000257.1	Streptomyces sp. Mg1
ABJF01000256.1	Streptomyces sp. Mg1
ABJF01000255.1	Streptomyces sp. Mg1
ABJF01000254.1	Streptomyces sp. Mg1
ABJF01000253.1	Streptomyces sp. Mg1
ABJF01000252.1	Streptomyces sp. Mg1
ABJF01000251.1	Streptomyces sp. Mg1
ABJF01000250.1	Streptomyces sp. Mg1
ABJF01000249.1	Streptomyces sp. Mg1
ABJF01000248.1	Streptomyces sp. Mg1
ABJF01000247.1	Streptomyces sp. Mg1
ABJF01000246.1	Streptomyces sp. Mg1
ABJF01000245.1	Streptomyces sp. Mg1
ABJF01000244.1	Streptomyces sp. Mg1
ABJF01000243.1	Streptomyces sp. Mg1
ABJF01000242.1	Streptomyces sp. Mg1
ABJF01000241.1	Streptomyces sp. Mg1
ABJF01000240.1	Streptomyces sp. Mg1
ABJF01000239.1	Streptomyces sp. Mg1
ABJF01000238.1	Streptomyces sp. Mg1
ABJF01000237.1	Streptomyces sp. Mg1
ABJF01000236.1	Streptomyces sp. Mg1
ABJF01000235.1	Streptomyces sp. Mg1
ABJF01000234.1	Streptomyces sp. Mg1
ABJF01000233.1	Streptomyces sp. Mg1
ABJF01000232.1	Streptomyces sp. Mg1
ABJF01000231.1	Streptomyces sp. Mg1
ABJF01000230.1	Streptomyces sp. Mg1
ABJF01000229.1	Streptomyces sp. Mg1
ABJF01000228.1	Streptomyces sp. Mg1
ABJF01000227.1	Streptomyces sp. Mg1
ABJF01000226.1	Streptomyces sp. Mg1
ABJF01000225.1	Streptomyces sp. Mg1
ABJF01000224.1	Streptomyces sp. Mg1
ABJF01000223.1	Streptomyces sp. Mg1
ABJF01000222.1	Streptomyces sp. Mg1
ABJF01000221.1	Streptomyces sp. Mg1
ABJF01000220.1	Streptomyces sp. Mg1
ABJF01000219.1	Streptomyces sp. Mg1
ABJF01000218.1	Streptomyces sp. Mg1
ABJF01000217.1	Streptomyces sp. Mg1
ABJF01000216.1	Streptomyces sp. Mg1
ABJF01000215.1	Streptomyces sp. Mg1
ABJF01000214.1	Streptomyces sp. Mg1
ABJF01000213.1	Streptomyces sp. Mg1
ABJF01000212.1	Streptomyces sp. Mg1
ABJF01000211.1	Streptomyces sp. Mg1
ABJF01000210.1	Streptomyces sp. Mg1
ABJF01000209.1	Streptomyces sp. Mg1
ABJF01000208.1	Streptomyces sp. Mg1
ABJF01000207.1	Streptomyces sp. Mg1
ABJF01000206.1	Streptomyces sp. Mg1
ABJF01000205.1	Streptomyces sp. Mg1
ABJF01000204.1	Streptomyces sp. Mg1
ABJF01000203.1	Streptomyces sp. Mg1
ABJF01000202.1	Streptomyces sp. Mg1
ABJF01000201.1	Streptomyces sp. Mg1
ABJF01000200.1	Streptomyces sp. Mg1
ABJF01000199.1	Streptomyces sp. Mg1
ABJF01000198.1	Streptomyces sp. Mg1
ABJF01000197.1	Streptomyces sp. Mg1
ABJF01000196.1	Streptomyces sp. Mg1
ABJF01000195.1	Streptomyces sp. Mg1
ABJF01000194.1	Streptomyces sp. Mg1
ABJF01000193.1	Streptomyces sp. Mg1
ABJF01000192.1	Streptomyces sp. Mg1
ABJF01000191.1	Streptomyces sp. Mg1
ABJF01000190.1	Streptomyces sp. Mg1
ABJF01000189.1	Streptomyces sp. Mg1
ABJF01000188.1	Streptomyces sp. Mg1
ABJF01000187.1	Streptomyces sp. Mg1
ABJF01000186.1	Streptomyces sp. Mg1
ABJF01000185.1	Streptomyces sp. Mg1
ABJF01000184.1	Streptomyces sp. Mg1
ABJF01000183.1	Streptomyces sp. Mg1
ABJF01000182.1	Streptomyces sp. Mg1
ABJF01000181.1	Streptomyces sp. Mg1
ABJF01000180.1	Streptomyces sp. Mg1
ABJF01000179.1	Streptomyces sp. Mg1
ABJF01000178.1	Streptomyces sp. Mg1
ABJF01000177.1	Streptomyces sp. Mg1
ABJF01000176.1	Streptomyces sp. Mg1
ABJF01000175.1	Streptomyces sp. Mg1
ABJF01000174.1	Streptomyces sp. Mg1
ABJF01000173.1	Streptomyces sp. Mg1
ABJF01000172.1	Streptomyces sp. Mg1
ABJF01000171.1	Streptomyces sp. Mg1
ABJF01000170.1	Streptomyces sp. Mg1
ABJF01000169.1	Streptomyces sp. Mg1
ABJF01000168.1	Streptomyces sp. Mg1
ABJF01000167.1	Streptomyces sp. Mg1
ABJF01000166.1	Streptomyces sp. Mg1
ABJF01000165.1	Streptomyces sp. Mg1
ABJF01000164.1	Streptomyces sp. Mg1
ABJF01000163.1	Streptomyces sp. Mg1
ABJF01000162.1	Streptomyces sp. Mg1
ABJF01000161.1	Streptomyces sp. Mg1
ABJF01000160.1	Streptomyces sp. Mg1
ABJF01000159.1	Streptomyces sp. Mg1
ABJF01000158.1	Streptomyces sp. Mg1
ABJF01000157.1	Streptomyces sp. Mg1
ABJF01000156.1	Streptomyces sp. Mg1
ABJF01000155.1	Streptomyces sp. Mg1
ABJF01000154.1	Streptomyces sp. Mg1
ABJF01000153.1	Streptomyces sp. Mg1
ABJF01000152.1	Streptomyces sp. Mg1
ABJF01000151.1	Streptomyces sp. Mg1
ABJF01000150.1	Streptomyces sp. Mg1
ABJF01000149.1	Streptomyces sp. Mg1
ABJF01000148.1	Streptomyces sp. Mg1
ABJF01000147.1	Streptomyces sp. Mg1
ABJF01000146.1	Streptomyces sp. Mg1
ABJF01000145.1	Streptomyces sp. Mg1
ABJF01000144.1	Streptomyces sp. Mg1
ABJF01000143.1	Streptomyces sp. Mg1
ABJF01000142.1	Streptomyces sp. Mg1
ABJF01000141.1	Streptomyces sp. Mg1
ABJF01000140.1	Streptomyces sp. Mg1
ABJF01000139.1	Streptomyces sp. Mg1
ABJF01000138.1	Streptomyces sp. Mg1
ABJF01000137.1	Streptomyces sp. Mg1
ABJF01000136.1	Streptomyces sp. Mg1
ABJF01000135.1	Streptomyces sp. Mg1
ABJF01000134.1	Streptomyces sp. Mg1
ABJF01000133.1	Streptomyces sp. Mg1
ABJF01000132.1	Streptomyces sp. Mg1
ABJF01000131.1	Streptomyces sp. Mg1
ABJF01000130.1	Streptomyces sp. Mg1
ABJF01000129.1	Streptomyces sp. Mg1
ABJF01000128.1	Streptomyces sp. Mg1
ABJF01000127.1	Streptomyces sp. Mg1
ABJF01000126.1	Streptomyces sp. Mg1
ABJF01000125.1	Streptomyces sp. Mg1
ABJF01000124.1	Streptomyces sp. Mg1
ABJF01000123.1	Streptomyces sp. Mg1
ABJF01000122.1	Streptomyces sp. Mg1
ABJF01000121.1	Streptomyces sp. Mg1
ABJF01000120.1	Streptomyces sp. Mg1
ABJF01000119.1	Streptomyces sp. Mg1
ABJF01000118.1	Streptomyces sp. Mg1
ABJF01000117.1	Streptomyces sp. Mg1
ABJF01000116.1	Streptomyces sp. Mg1
ABJF01000115.1	Streptomyces sp. Mg1
ABJF01000114.1	Streptomyces sp. Mg1
ABJF01000113.1	Streptomyces sp. Mg1
ABJF01000112.1	Streptomyces sp. Mg1
ABJF01000111.1	Streptomyces sp. Mg1
ABJF01000110.1	Streptomyces sp. Mg1
ABJF01000109.1	Streptomyces sp. Mg1
ABJF01000108.1	Streptomyces sp. Mg1
ABJF01000107.1	Streptomyces sp. Mg1
ABJF01000106.1	Streptomyces sp. Mg1
ABJF01000105.1	Streptomyces sp. Mg1
ABJF01000104.1	Streptomyces sp. Mg1
ABJF01000103.1	Streptomyces sp. Mg1
ABJF01000102.1	Streptomyces sp. Mg1
ABJF01000101.1	Streptomyces sp. Mg1
ABJF01000100.1	Streptomyces sp. Mg1
ABJF01000099.1	Streptomyces sp. Mg1
ABJF01000098.1	Streptomyces sp. Mg1
ABJF01000097.1	Streptomyces sp. Mg1
ABJF01000096.1	Streptomyces sp. Mg1
ABJF01000095.1	Streptomyces sp. Mg1
ABJF01000094.1	Streptomyces sp. Mg1
ABJF01000093.1	Streptomyces sp. Mg1
ABJF01000092.1	Streptomyces sp. Mg1
ABJF01000091.1	Streptomyces sp. Mg1
ABJF01000090.1	Streptomyces sp. Mg1
ABJF01000089.1	Streptomyces sp. Mg1
ABJF01000088.1	Streptomyces sp. Mg1
ABJF01000087.1	Streptomyces sp. Mg1
ABJF01000086.1	Streptomyces sp. Mg1
ABJF01000085.1	Streptomyces sp. Mg1
ABJF01000084.1	Streptomyces sp. Mg1
ABJF01000083.1	Streptomyces sp. Mg1
ABJF01000082.1	Streptomyces sp. Mg1
ABJF01000081.1	Streptomyces sp. Mg1
ABJF01000080.1	Streptomyces sp. Mg1
ABJF01000079.1	Streptomyces sp. Mg1
ABJF01000078.1	Streptomyces sp. Mg1
ABJF01000077.1	Streptomyces sp. Mg1
ABJF01000076.1	Streptomyces sp. Mg1
ABJF01000075.1	Streptomyces sp. Mg1
ABJF01000074.1	Streptomyces sp. Mg1
ABJF01000073.1	Streptomyces sp. Mg1
ABJF01000072.1	Streptomyces sp. Mg1
ABJF01000071.1	Streptomyces sp. Mg1
ABJF01000070.1	Streptomyces sp. Mg1
ABJF01000069.1	Streptomyces sp. Mg1
ABJF01000068.1	Streptomyces sp. Mg1
ABJF01000067.1	Streptomyces sp. Mg1
ABJF01000066.1	Streptomyces sp. Mg1
ABJF01000065.1	Streptomyces sp. Mg1
ABJF01000064.1	Streptomyces sp. Mg1
ABJF01000063.1	Streptomyces sp. Mg1
ABJF01000062.1	Streptomyces sp. Mg1
ABJF01000061.1	Streptomyces sp. Mg1
ABJF01000060.1	Streptomyces sp. Mg1
ABJF01000059.1	Streptomyces sp. Mg1
ABJF01000058.1	Streptomyces sp. Mg1
ABJF01000057.1	Streptomyces sp. Mg1
ABJF01000056.1	Streptomyces sp. Mg1
ABJF01000055.1	Streptomyces sp. Mg1
ABJF01000054.1	Streptomyces sp. Mg1
ABJF01000053.1	Streptomyces sp. Mg1
ABJF01000052.1	Streptomyces sp. Mg1
ABJF01000051.1	Streptomyces sp. Mg1
ABJF01000050.1	Streptomyces sp. Mg1
ABJF01000049.1	Streptomyces sp. Mg1
ABJF01000048.1	Streptomyces sp. Mg1
ABJF01000047.1	Streptomyces sp. Mg1
ABJF01000046.1	Streptomyces sp. Mg1
ABJF01000045.1	Streptomyces sp. Mg1
ABJF01000044.1	Streptomyces sp. Mg1
ABJF01000043.1	Streptomyces sp. Mg1
ABJF01000042.1	Streptomyces sp. Mg1
ABJF01000041.1	Streptomyces sp. Mg1
ABJF01000040.1	Streptomyces sp. Mg1
ABJF01000039.1	Streptomyces sp. Mg1
ABJF01000038.1	Streptomyces sp. Mg1
ABJF01000037.1	Streptomyces sp. Mg1
ABJF01000036.1	Streptomyces sp. Mg1
ABJF01000035.1	Streptomyces sp. Mg1
ABJF01000034.1	Streptomyces sp. Mg1
ABJF01000033.1	Streptomyces sp. Mg1
ABJF01000032.1	Streptomyces sp. Mg1
ABJF01000031.1	Streptomyces sp. Mg1
ABJF01000030.1	Streptomyces sp. Mg1
ABJF01000029.1	Streptomyces sp. Mg1
ABJF01000028.1	Streptomyces sp. Mg1
ABJF01000027.1	Streptomyces sp. Mg1
ABJF01000026.1	Streptomyces sp. Mg1
ABJF01000025.1	Streptomyces sp. Mg1
ABJF01000024.1	Streptomyces sp. Mg1
ABJF01000023.1	Streptomyces sp. Mg1
ABJF01000022.1	Streptomyces sp. Mg1
ABJF01000021.1	Streptomyces sp. Mg1
ABJF01000020.1	Streptomyces sp. Mg1
ABJF01000019.1	Streptomyces sp. Mg1
ABJF01000018.1	Streptomyces sp. Mg1
ABJF01000017.1	Streptomyces sp. Mg1
ABJF01000016.1	Streptomyces sp. Mg1
ABJF01000015.1	Streptomyces sp. Mg1
ABJF01000014.1	Streptomyces sp. Mg1
ABJF01000013.1	Streptomyces sp. Mg1
ABJF01000012.1	Streptomyces sp. Mg1
ABJF01000011.1	Streptomyces sp. Mg1
ABJF01000010.1	Streptomyces sp. Mg1
ABJF01000009.1	Streptomyces sp. Mg1
ABJF01000008.1	Streptomyces sp. Mg1
ABJF01000007.1	Streptomyces sp. Mg1
ABJF01000006.1	Streptomyces sp. Mg1
ABJF01000005.1	Streptomyces sp. Mg1
ABJF01000004.1	Streptomyces sp. Mg1
ABJF01000003.1	Streptomyces sp. Mg1
ABJF01000002.1	Streptomyces sp. Mg1
ABJF01000001.1	Streptomyces sp. Mg1
ABQR01000172.1	Clostridiales bacterium 1_7_47FAA strain
ABQR01000171.1	Clostridiales bacterium 1_7_47FAA strain
ABQR01000170.1	Clostridiales bacterium 1_7_47FAA strain
ABQR01000169.1	Clostridiales bacterium 1_7_47FAA strain
ABQR01000168.1	Clostridiales bacterium 1_7_47FAA strain
ABQR01000167.1	Clostridiales bacterium 1_7_47FAA strain
ABQR01000166.1	Clostridiales bacterium 1_7_47FAA strain
ABQR01000165.1	Clostridiales bacterium 1_7_47FAA strain
ABQR01000164.1	Clostridiales bacterium 1_7_47FAA strain
ABQR01000163.1	Clostridiales bacterium 1_7_47FAA strain
ABQR01000162.1	Clostridiales bacterium 1_7_47FAA strain
ABQR01000161.1	Clostridiales bacterium 1_7_47FAA strain
ABQR01000160.1	Clostridiales bacterium 1_7_47FAA strain
ABQR01000159.1	Clostridiales bacterium 1_7_47FAA strain
ABQR01000158.1	Clostridiales bacterium 1_7_47FAA strain
ABQR01000157.1	Clostridiales bacterium 1_7_47FAA strain
ABQR01000156.1	Clostridiales bacterium 1_7_47FAA strain
ABQR01000155.1	Clostridiales bacterium 1_7_47FAA strain
ABQR01000154.1	Clostridiales bacterium 1_7_47FAA strain
ABQR01000153.1	Clostridiales bacterium 1_7_47FAA strain
ABQR01000152.1	Clostridiales bacterium 1_7_47FAA strain
ABQR01000151.1	Clostridiales bacterium 1_7_47FAA strain
ABQR01000150.1	Clostridiales bacterium 1_7_47FAA strain
ABQR01000149.1	Clostridiales bacterium 1_7_47FAA strain
ABQR01000148.1	Clostridiales bacterium 1_7_47FAA strain
ABQR01000147.1	Clostridiales bacterium 1_7_47FAA strain
ABQR01000146.1	Clostridiales bacterium 1_7_47FAA strain
ABQR01000145.1	Clostridiales bacterium 1_7_47FAA strain
ABQR01000144.1	Clostridiales bacterium 1_7_47FAA strain
ABQR01000143.1	Clostridiales bacterium 1_7_47FAA strain
ABQR01000142.1	Clostridiales bacterium 1_7_47FAA strain
ABQR01000141.1	Clostridiales bacterium 1_7_47FAA strain
ABQR01000140.1	Clostridiales bacterium 1_7_47FAA strain
ABQR01000139.1	Clostridiales bacterium 1_7_47FAA strain
ABQR01000138.1	Clostridiales bacterium 1_7_47FAA strain
ABQR01000137.1	Clostridiales bacterium 1_7_47FAA strain
ABQR01000136.1	Clostridiales bacterium 1_7_47FAA strain
ABQR01000135.1	Clostridiales bacterium 1_7_47FAA strain
ABQR01000134.1	Clostridiales bacterium 1_7_47FAA strain
ABQR01000133.1	Clostridiales bacterium 1_7_47FAA strain
ABQR01000132.1	Clostridiales bacterium 1_7_47FAA strain
ABQR01000131.1	Clostridiales bacterium 1_7_47FAA strain
ABQR01000130.1	Clostridiales bacterium 1_7_47FAA strain
ABQR01000129.1	Clostridiales bacterium 1_7_47FAA strain
ABQR01000128.1	Clostridiales bacterium 1_7_47FAA strain
ABQR01000127.1	Clostridiales bacterium 1_7_47FAA strain
ABQR01000126.1	Clostridiales bacterium 1_7_47FAA strain
ABQR01000125.1	Clostridiales bacterium 1_7_47FAA strain
ABQR01000124.1	Clostridiales bacterium 1_7_47FAA strain
ABQR01000123.1	Clostridiales bacterium 1_7_47FAA strain
ABQR01000122.1	Clostridiales bacterium 1_7_47FAA strain
ABQR01000121.1	Clostridiales bacterium 1_7_47FAA strain
ABQR01000120.1	Clostridiales bacterium 1_7_47FAA strain
ABQR01000119.1	Clostridiales bacterium 1_7_47FAA strain
ABQR01000118.1	Clostridiales bacterium 1_7_47FAA strain
ABQR01000117.1	Clostridiales bacterium 1_7_47FAA strain
ABQR01000116.1	Clostridiales bacterium 1_7_47FAA strain
ABQR01000115.1	Clostridiales bacterium 1_7_47FAA strain
ABQR01000114.1	Clostridiales bacterium 1_7_47FAA strain
ABQR01000113.1	Clostridiales bacterium 1_7_47FAA strain
ABQR01000112.1	Clostridiales bacterium 1_7_47FAA strain
ABQR01000111.1	Clostridiales bacterium 1_7_47FAA strain
ABQR01000110.1	Clostridiales bacterium 1_7_47FAA strain
ABQR01000109.1	Clostridiales bacterium 1_7_47FAA strain
ABQR01000108.1	Clostridiales bacterium 1_7_47FAA strain
ABQR01000107.1	Clostridiales bacterium 1_7_47FAA strain
ABQR01000106.1	Clostridiales bacterium 1_7_47FAA strain
ABQR01000105.1	Clostridiales bacterium 1_7_47FAA strain
ABQR01000104.1	Clostridiales bacterium 1_7_47FAA strain
ABQR01000103.1	Clostridiales bacterium 1_7_47FAA strain
ABQR01000102.1	Clostridiales bacterium 1_7_47FAA strain
ABQR01000101.1	Clostridiales bacterium 1_7_47FAA strain
ABQR01000100.1	Clostridiales bacterium 1_7_47FAA strain
ABQR01000099.1	Clostridiales bacterium 1_7_47FAA strain
ABQR01000098.1	Clostridiales bacterium 1_7_47FAA strain
ABQR01000097.1	Clostridiales bacterium 1_7_47FAA strain
ABQR01000096.1	Clostridiales bacterium 1_7_47FAA strain
ABQR01000095.1	Clostridiales bacterium 1_7_47FAA strain
ABQR01000094.1	Clostridiales bacterium 1_7_47FAA strain
ABQR01000093.1	Clostridiales bacterium 1_7_47FAA strain
ABQR01000092.1	Clostridiales bacterium 1_7_47FAA strain
ABQR01000091.1	Clostridiales bacterium 1_7_47FAA strain
ABQR01000090.1	Clostridiales bacterium 1_7_47FAA strain
ABQR01000089.1	Clostridiales bacterium 1_7_47FAA strain
ABQR01000088.1	Clostridiales bacterium 1_7_47FAA strain
ABQR01000087.1	Clostridiales bacterium 1_7_47FAA strain
ABQR01000086.1	Clostridiales bacterium 1_7_47FAA strain
ABQR01000085.1	Clostridiales bacterium 1_7_47FAA strain
ABQR01000084.1	Clostridiales bacterium 1_7_47FAA strain
ABQR01000083.1	Clostridiales bacterium 1_7_47FAA strain
ABQR01000082.1	Clostridiales bacterium 1_7_47FAA strain
ABQR01000081.1	Clostridiales bacterium 1_7_47FAA strain
ABQR01000080.1	Clostridiales bacterium 1_7_47FAA strain
ABQR01000079.1	Clostridiales bacterium 1_7_47FAA strain
ABQR01000078.1	Clostridiales bacterium 1_7_47FAA strain
ABQR01000077.1	Clostridiales bacterium 1_7_47FAA strain
ABQR01000076.1	Clostridiales bacterium 1_7_47FAA strain
ABQR01000075.1	Clostridiales bacterium 1_7_47FAA strain
ABQR01000074.1	Clostridiales bacterium 1_7_47FAA strain
ABQR01000073.1	Clostridiales bacterium 1_7_47FAA strain
ABQR01000072.1	Clostridiales bacterium 1_7_47FAA strain
ABQR01000071.1	Clostridiales bacterium 1_7_47FAA strain
ABQR01000070.1	Clostridiales bacterium 1_7_47FAA strain
ABQR01000069.1	Clostridiales bacterium 1_7_47FAA strain
ABQR01000068.1	Clostridiales bacterium 1_7_47FAA strain
ABQR01000067.1	Clostridiales bacterium 1_7_47FAA strain
ABQR01000066.1	Clostridiales bacterium 1_7_47FAA strain
ABQR01000065.1	Clostridiales bacterium 1_7_47FAA strain
ABQR01000064.1	Clostridiales bacterium 1_7_47FAA strain
ABQR01000063.1	Clostridiales bacterium 1_7_47FAA strain
ABQR01000062.1	Clostridiales bacterium 1_7_47FAA strain
ABQR01000061.1	Clostridiales bacterium 1_7_47FAA strain
ABQR01000060.1	Clostridiales bacterium 1_7_47FAA strain
ABQR01000059.1	Clostridiales bacterium 1_7_47FAA strain
ABQR01000058.1	Clostridiales bacterium 1_7_47FAA strain
ABQR01000057.1	Clostridiales bacterium 1_7_47FAA strain
ABQR01000056.1	Clostridiales bacterium 1_7_47FAA strain
ABQR01000055.1	Clostridiales bacterium 1_7_47FAA strain
ABQR01000054.1	Clostridiales bacterium 1_7_47FAA strain
ABQR01000053.1	Clostridiales bacterium 1_7_47FAA strain
ABQR01000052.1	Clostridiales bacterium 1_7_47FAA strain
ABQR01000051.1	Clostridiales bacterium 1_7_47FAA strain
ABQR01000050.1	Clostridiales bacterium 1_7_47FAA strain
ABQR01000049.1	Clostridiales bacterium 1_7_47FAA strain
ABQR01000048.1	Clostridiales bacterium 1_7_47FAA strain
ABQR01000047.1	Clostridiales bacterium 1_7_47FAA strain
ABQR01000046.1	Clostridiales bacterium 1_7_47FAA strain
ABQR01000045.1	Clostridiales bacterium 1_7_47FAA strain
ABQR01000044.1	Clostridiales bacterium 1_7_47FAA strain
ABQR01000043.1	Clostridiales bacterium 1_7_47FAA strain
ABQR01000042.1	Clostridiales bacterium 1_7_47FAA strain
ABQR01000041.1	Clostridiales bacterium 1_7_47FAA strain
ABQR01000040.1	Clostridiales bacterium 1_7_47FAA strain
ABQR01000039.1	Clostridiales bacterium 1_7_47FAA strain
ABQR01000038.1	Clostridiales bacterium 1_7_47FAA strain
ABQR01000037.1	Clostridiales bacterium 1_7_47FAA strain
ABQR01000036.1	Clostridiales bacterium 1_7_47FAA strain
ABQR01000035.1	Clostridiales bacterium 1_7_47FAA strain
ABQR01000034.1	Clostridiales bacterium 1_7_47FAA strain
ABQR01000033.1	Clostridiales bacterium 1_7_47FAA strain
ABQR01000032.1	Clostridiales bacterium 1_7_47FAA strain
ABQR01000031.1	Clostridiales bacterium 1_7_47FAA strain
ABQR01000030.1	Clostridiales bacterium 1_7_47FAA strain
ABQR01000029.1	Clostridiales bacterium 1_7_47FAA strain
ABQR01000028.1	Clostridiales bacterium 1_7_47FAA strain
ABQR01000027.1	Clostridiales bacterium 1_7_47FAA strain
ABQR01000026.1	Clostridiales bacterium 1_7_47FAA strain
ABQR01000025.1	Clostridiales bacterium 1_7_47FAA strain
ABQR01000024.1	Clostridiales bacterium 1_7_47FAA strain
ABQR01000023.1	Clostridiales bacterium 1_7_47FAA strain
ABQR01000022.1	Clostridiales bacterium 1_7_47FAA strain
ABQR01000021.1	Clostridiales bacterium 1_7_47FAA strain
ABQR01000020.1	Clostridiales bacterium 1_7_47FAA strain
ABQR01000019.1	Clostridiales bacterium 1_7_47FAA strain
ABQR01000018.1	Clostridiales bacterium 1_7_47FAA strain
ABQR01000017.1	Clostridiales bacterium 1_7_47FAA strain
ABQR01000016.1	Clostridiales bacterium 1_7_47FAA strain
ABQR01000015.1	Clostridiales bacterium 1_7_47FAA strain
ABQR01000014.1	Clostridiales bacterium 1_7_47FAA strain
ABQR01000013.1	Clostridiales bacterium 1_7_47FAA strain
ABQR01000012.1	Clostridiales bacterium 1_7_47FAA strain
ABQR01000011.1	Clostridiales bacterium 1_7_47FAA strain
ABQR01000010.1	Clostridiales bacterium 1_7_47FAA strain
ABQR01000009.1	Clostridiales bacterium 1_7_47FAA strain
ABQR01000008.1	Clostridiales bacterium 1_7_47FAA strain
ABQR01000007.1	Clostridiales bacterium 1_7_47FAA strain
ABQR01000006.1	Clostridiales bacterium 1_7_47FAA strain
ABQR01000005.1	Clostridiales bacterium 1_7_47FAA strain
ABQR01000004.1	Clostridiales bacterium 1_7_47FAA strain
ABQR01000003.1	Clostridiales bacterium 1_7_47FAA strain
ABQR01000002.1	Clostridiales bacterium 1_7_47FAA strain
ABQR01000001.1	Clostridiales bacterium 1_7_47FAA strain
ABQU01000131.1	Helicobacter pullorum MIT 98-5489
ABQU01000130.1	Helicobacter pullorum MIT 98-5489
ABQU01000129.1	Helicobacter pullorum MIT 98-5489
ABQU01000128.1	Helicobacter pullorum MIT 98-5489
ABQU01000127.1	Helicobacter pullorum MIT 98-5489
ABQU01000126.1	Helicobacter pullorum MIT 98-5489
ABQU01000125.1	Helicobacter pullorum MIT 98-5489
ABQU01000124.1	Helicobacter pullorum MIT 98-5489
ABQU01000123.1	Helicobacter pullorum MIT 98-5489
ABQU01000122.1	Helicobacter pullorum MIT 98-5489
ABQU01000121.1	Helicobacter pullorum MIT 98-5489
ABQU01000120.1	Helicobacter pullorum MIT 98-5489
ABQU01000119.1	Helicobacter pullorum MIT 98-5489
ABQU01000118.1	Helicobacter pullorum MIT 98-5489
ABQU01000117.1	Helicobacter pullorum MIT 98-5489
ABQU01000116.1	Helicobacter pullorum MIT 98-5489
ABQU01000115.1	Helicobacter pullorum MIT 98-5489
ABQU01000114.1	Helicobacter pullorum MIT 98-5489
ABQU01000113.1	Helicobacter pullorum MIT 98-5489
ABQU01000112.1	Helicobacter pullorum MIT 98-5489
ABQU01000111.1	Helicobacter pullorum MIT 98-5489
ABQU01000110.1	Helicobacter pullorum MIT 98-5489
ABQU01000109.1	Helicobacter pullorum MIT 98-5489
ABQU01000108.1	Helicobacter pullorum MIT 98-5489
ABQU01000107.1	Helicobacter pullorum MIT 98-5489
ABQU01000106.1	Helicobacter pullorum MIT 98-5489
ABQU01000105.1	Helicobacter pullorum MIT 98-5489
ABQU01000104.1	Helicobacter pullorum MIT 98-5489
ABQU01000103.1	Helicobacter pullorum MIT 98-5489
ABQU01000102.1	Helicobacter pullorum MIT 98-5489
ABQU01000101.1	Helicobacter pullorum MIT 98-5489
ABQU01000100.1	Helicobacter pullorum MIT 98-5489
ABQU01000099.1	Helicobacter pullorum MIT 98-5489
ABQU01000098.1	Helicobacter pullorum MIT 98-5489
ABQU01000097.1	Helicobacter pullorum MIT 98-5489
ABQU01000096.1	Helicobacter pullorum MIT 98-5489
ABQU01000095.1	Helicobacter pullorum MIT 98-5489
ABQU01000094.1	Helicobacter pullorum MIT 98-5489
ABQU01000093.1	Helicobacter pullorum MIT 98-5489
ABQU01000092.1	Helicobacter pullorum MIT 98-5489
ABQU01000091.1	Helicobacter pullorum MIT 98-5489
ABQU01000090.1	Helicobacter pullorum MIT 98-5489
ABQU01000089.1	Helicobacter pullorum MIT 98-5489
ABQU01000088.1	Helicobacter pullorum MIT 98-5489
ABQU01000087.1	Helicobacter pullorum MIT 98-5489
ABQU01000086.1	Helicobacter pullorum MIT 98-5489
ABQU01000085.1	Helicobacter pullorum MIT 98-5489
ABQU01000084.1	Helicobacter pullorum MIT 98-5489
ABQU01000083.1	Helicobacter pullorum MIT 98-5489
ABQU01000082.1	Helicobacter pullorum MIT 98-5489
ABQU01000081.1	Helicobacter pullorum MIT 98-5489
ABQU01000080.1	Helicobacter pullorum MIT 98-5489
ABQU01000079.1	Helicobacter pullorum MIT 98-5489
ABQU01000078.1	Helicobacter pullorum MIT 98-5489
ABQU01000077.1	Helicobacter pullorum MIT 98-5489
ABQU01000076.1	Helicobacter pullorum MIT 98-5489
ABQU01000075.1	Helicobacter pullorum MIT 98-5489
ABQU01000074.1	Helicobacter pullorum MIT 98-5489
ABQU01000073.1	Helicobacter pullorum MIT 98-5489
ABQU01000072.1	Helicobacter pullorum MIT 98-5489
ABQU01000071.1	Helicobacter pullorum MIT 98-5489
ABQU01000070.1	Helicobacter pullorum MIT 98-5489
ABQU01000069.1	Helicobacter pullorum MIT 98-5489
ABQU01000068.1	Helicobacter pullorum MIT 98-5489
ABQU01000067.1	Helicobacter pullorum MIT 98-5489
ABQU01000066.1	Helicobacter pullorum MIT 98-5489
ABQU01000065.1	Helicobacter pullorum MIT 98-5489
ABQU01000064.1	Helicobacter pullorum MIT 98-5489
ABQU01000063.1	Helicobacter pullorum MIT 98-5489
ABQU01000062.1	Helicobacter pullorum MIT 98-5489
ABQU01000061.1	Helicobacter pullorum MIT 98-5489
ABQU01000060.1	Helicobacter pullorum MIT 98-5489
ABQU01000059.1	Helicobacter pullorum MIT 98-5489
ABQU01000058.1	Helicobacter pullorum MIT 98-5489
ABQU01000057.1	Helicobacter pullorum MIT 98-5489
ABQU01000056.1	Helicobacter pullorum MIT 98-5489
ABQU01000055.1	Helicobacter pullorum MIT 98-5489
ABQU01000054.1	Helicobacter pullorum MIT 98-5489
ABQU01000053.1	Helicobacter pullorum MIT 98-5489
ABQU01000052.1	Helicobacter pullorum MIT 98-5489
ABQU01000051.1	Helicobacter pullorum MIT 98-5489
ABQU01000050.1	Helicobacter pullorum MIT 98-5489
ABQU01000049.1	Helicobacter pullorum MIT 98-5489
ABQU01000048.1	Helicobacter pullorum MIT 98-5489
ABQU01000047.1	Helicobacter pullorum MIT 98-5489
ABQU01000046.1	Helicobacter pullorum MIT 98-5489
ABQU01000045.1	Helicobacter pullorum MIT 98-5489
ABQU01000044.1	Helicobacter pullorum MIT 98-5489
ABQU01000043.1	Helicobacter pullorum MIT 98-5489
ABQU01000042.1	Helicobacter pullorum MIT 98-5489
ABQU01000041.1	Helicobacter pullorum MIT 98-5489
ABQU01000040.1	Helicobacter pullorum MIT 98-5489
ABQU01000039.1	Helicobacter pullorum MIT 98-5489
ABQU01000038.1	Helicobacter pullorum MIT 98-5489
ABQU01000037.1	Helicobacter pullorum MIT 98-5489
ABQU01000036.1	Helicobacter pullorum MIT 98-5489
ABQU01000035.1	Helicobacter pullorum MIT 98-5489
ABQU01000034.1	Helicobacter pullorum MIT 98-5489
ABQU01000033.1	Helicobacter pullorum MIT 98-5489
ABQU01000032.1	Helicobacter pullorum MIT 98-5489
ABQU01000031.1	Helicobacter pullorum MIT 98-5489
ABQU01000030.1	Helicobacter pullorum MIT 98-5489
ABQU01000029.1	Helicobacter pullorum MIT 98-5489
ABQU01000028.1	Helicobacter pullorum MIT 98-5489
ABQU01000027.1	Helicobacter pullorum MIT 98-5489
ABQU01000026.1	Helicobacter pullorum MIT 98-5489
ABQU01000025.1	Helicobacter pullorum MIT 98-5489
ABQU01000024.1	Helicobacter pullorum MIT 98-5489
ABQU01000023.1	Helicobacter pullorum MIT 98-5489
ABQU01000022.1	Helicobacter pullorum MIT 98-5489
ABQU01000021.1	Helicobacter pullorum MIT 98-5489
ABQU01000020.1	Helicobacter pullorum MIT 98-5489
ABQU01000019.1	Helicobacter pullorum MIT 98-5489
ABQU01000018.1	Helicobacter pullorum MIT 98-5489
ABQU01000017.1	Helicobacter pullorum MIT 98-5489
ABQU01000016.1	Helicobacter pullorum MIT 98-5489
ABQU01000015.1	Helicobacter pullorum MIT 98-5489
ABQU01000014.1	Helicobacter pullorum MIT 98-5489
ABQU01000013.1	Helicobacter pullorum MIT 98-5489
ABQU01000012.1	Helicobacter pullorum MIT 98-5489
ABQU01000011.1	Helicobacter pullorum MIT 98-5489
ABQU01000010.1	Helicobacter pullorum MIT 98-5489
ABQU01000009.1	Helicobacter pullorum MIT 98-5489
ABQU01000008.1	Helicobacter pullorum MIT 98-5489
ABQU01000007.1	Helicobacter pullorum MIT 98-5489
ABQU01000006.1	Helicobacter pullorum MIT 98-5489
ABQU01000005.1	Helicobacter pullorum MIT 98-5489
ABQU01000004.1	Helicobacter pullorum MIT 98-5489
ABQU01000003.1	Helicobacter pullorum MIT 98-5489
ABQU01000002.1	Helicobacter pullorum MIT 98-5489
ABQU01000001.1	Helicobacter pullorum MIT 98-5489
ABRU01000063.1	Brevundimonas sp. BAL3
ABRU01000062.1	Brevundimonas sp. BAL3
ABRU01000061.1	Brevundimonas sp. BAL3
ABRU01000060.1	Brevundimonas sp. BAL3
ABRU01000059.1	Brevundimonas sp. BAL3
ABRU01000058.1	Brevundimonas sp. BAL3
ABRU01000057.1	Brevundimonas sp. BAL3
ABRU01000056.1	Brevundimonas sp. BAL3
ABRU01000055.1	Brevundimonas sp. BAL3
ABRU01000054.1	Brevundimonas sp. BAL3
ABRU01000053.1	Brevundimonas sp. BAL3
ABRU01000052.1	Brevundimonas sp. BAL3
ABRU01000051.1	Brevundimonas sp. BAL3
ABRU01000050.1	Brevundimonas sp. BAL3
ABRU01000049.1	Brevundimonas sp. BAL3
ABRU01000048.1	Brevundimonas sp. BAL3
ABRU01000047.1	Brevundimonas sp. BAL3
ABRU01000046.1	Brevundimonas sp. BAL3
ABRU01000045.1	Brevundimonas sp. BAL3
ABRU01000044.1	Brevundimonas sp. BAL3
ABRU01000043.1	Brevundimonas sp. BAL3
ABRU01000042.1	Brevundimonas sp. BAL3
ABRU01000041.1	Brevundimonas sp. BAL3
ABRU01000040.1	Brevundimonas sp. BAL3
ABRU01000039.1	Brevundimonas sp. BAL3
ABRU01000038.1	Brevundimonas sp. BAL3
ABRU01000037.1	Brevundimonas sp. BAL3
ABRU01000036.1	Brevundimonas sp. BAL3
ABRU01000035.1	Brevundimonas sp. BAL3
ABRU01000034.1	Brevundimonas sp. BAL3
ABRU01000033.1	Brevundimonas sp. BAL3
ABRU01000032.1	Brevundimonas sp. BAL3
ABRU01000031.1	Brevundimonas sp. BAL3
ABRU01000030.1	Brevundimonas sp. BAL3
ABRU01000029.1	Brevundimonas sp. BAL3
ABRU01000028.1	Brevundimonas sp. BAL3
ABRU01000027.1	Brevundimonas sp. BAL3
ABRU01000026.1	Brevundimonas sp. BAL3
ABRU01000025.1	Brevundimonas sp. BAL3
ABRU01000024.1	Brevundimonas sp. BAL3
ABRU01000023.1	Brevundimonas sp. BAL3
ABRU01000022.1	Brevundimonas sp. BAL3
ABRU01000021.1	Brevundimonas sp. BAL3
ABRU01000020.1	Brevundimonas sp. BAL3
ABRU01000019.1	Brevundimonas sp. BAL3
ABRU01000018.1	Brevundimonas sp. BAL3
ABRU01000017.1	Brevundimonas sp. BAL3
ABRU01000016.1	Brevundimonas sp. BAL3
ABRU01000015.1	Brevundimonas sp. BAL3
ABRU01000014.1	Brevundimonas sp. BAL3
ABRU01000013.1	Brevundimonas sp. BAL3
ABRU01000012.1	Brevundimonas sp. BAL3
ABRU01000011.1	Brevundimonas sp. BAL3
ABRU01000010.1	Brevundimonas sp. BAL3
ABRU01000009.1	Brevundimonas sp. BAL3
ABRU01000008.1	Brevundimonas sp. BAL3
ABRU01000007.1	Brevundimonas sp. BAL3
ABRU01000006.1	Brevundimonas sp. BAL3
ABRU01000005.1	Brevundimonas sp. BAL3
ABRU01000004.1	Brevundimonas sp. BAL3
ABRU01000003.1	Brevundimonas sp. BAL3
ABRU01000002.1	Brevundimonas sp. BAL3
ABRU01000001.1	Brevundimonas sp. BAL3
ACAJ01000049.1	Enterococcus gallinarum EG2
ACAJ01000048.1	Enterococcus gallinarum EG2
ACAJ01000047.1	Enterococcus gallinarum EG2
ACAJ01000046.1	Enterococcus gallinarum EG2
ACAJ01000045.1	Enterococcus gallinarum EG2
ACAJ01000044.1	Enterococcus gallinarum EG2
ACAJ01000043.1	Enterococcus gallinarum EG2
ACAJ01000042.1	Enterococcus gallinarum EG2
ACAJ01000041.1	Enterococcus gallinarum EG2
ACAJ01000040.1	Enterococcus gallinarum EG2
ACAJ01000039.1	Enterococcus gallinarum EG2
ACAJ01000038.1	Enterococcus gallinarum EG2
ACAJ01000037.1	Enterococcus gallinarum EG2
ACAJ01000036.1	Enterococcus gallinarum EG2
ACAJ01000035.1	Enterococcus gallinarum EG2
ACAJ01000034.1	Enterococcus gallinarum EG2
ACAJ01000033.1	Enterococcus gallinarum EG2
ACAJ01000032.1	Enterococcus gallinarum EG2
ACAJ01000031.1	Enterococcus gallinarum EG2
ACAJ01000030.1	Enterococcus gallinarum EG2
ACAJ01000029.1	Enterococcus gallinarum EG2
ACAJ01000028.1	Enterococcus gallinarum EG2
ACAJ01000027.1	Enterococcus gallinarum EG2
ACAJ01000026.1	Enterococcus gallinarum EG2
ACAJ01000025.1	Enterococcus gallinarum EG2
ACAJ01000024.1	Enterococcus gallinarum EG2
ACAJ01000023.1	Enterococcus gallinarum EG2
ACAJ01000022.1	Enterococcus gallinarum EG2
ACAJ01000021.1	Enterococcus gallinarum EG2
ACAJ01000020.1	Enterococcus gallinarum EG2
ACAJ01000019.1	Enterococcus gallinarum EG2
ACAJ01000018.1	Enterococcus gallinarum EG2
ACAJ01000017.1	Enterococcus gallinarum EG2
ACAJ01000016.1	Enterococcus gallinarum EG2
ACAJ01000015.1	Enterococcus gallinarum EG2
ACAJ01000014.1	Enterococcus gallinarum EG2
ACAJ01000013.1	Enterococcus gallinarum EG2
ACAJ01000012.1	Enterococcus gallinarum EG2
ACAJ01000011.1	Enterococcus gallinarum EG2
ACAJ01000010.1	Enterococcus gallinarum EG2
ACAJ01000009.1	Enterococcus gallinarum EG2
ACAJ01000008.1	Enterococcus gallinarum EG2
ACAJ01000007.1	Enterococcus gallinarum EG2
ACAJ01000006.1	Enterococcus gallinarum EG2
ACAJ01000005.1	Enterococcus gallinarum EG2
ACAJ01000004.1	Enterococcus gallinarum EG2
ACAJ01000003.1	Enterococcus gallinarum EG2
ACAJ01000002.1	Enterococcus gallinarum EG2
ACAJ01000001.1	Enterococcus gallinarum EG2
ACDB01000080.1	Fusobacterium mortiferum ATCC 9817
ACDB01000079.1	Fusobacterium mortiferum ATCC 9817
ACDB01000078.1	Fusobacterium mortiferum ATCC 9817
ACDB01000077.1	Fusobacterium mortiferum ATCC 9817
ACDB01000076.1	Fusobacterium mortiferum ATCC 9817
ACDB01000075.1	Fusobacterium mortiferum ATCC 9817
ACDB01000074.1	Fusobacterium mortiferum ATCC 9817
ACDB01000073.1	Fusobacterium mortiferum ATCC 9817
ACDB01000072.1	Fusobacterium mortiferum ATCC 9817
ACDB01000071.1	Fusobacterium mortiferum ATCC 9817
ACDB01000070.1	Fusobacterium mortiferum ATCC 9817
ACDB01000069.1	Fusobacterium mortiferum ATCC 9817
ACDB01000068.1	Fusobacterium mortiferum ATCC 9817
ACDB01000067.1	Fusobacterium mortiferum ATCC 9817
ACDB01000066.1	Fusobacterium mortiferum ATCC 9817
ACDB01000065.1	Fusobacterium mortiferum ATCC 9817
ACDB01000064.1	Fusobacterium mortiferum ATCC 9817
ACDB01000063.1	Fusobacterium mortiferum ATCC 9817
ACDB01000062.1	Fusobacterium mortiferum ATCC 9817
ACDB01000061.1	Fusobacterium mortiferum ATCC 9817
ACDB01000060.1	Fusobacterium mortiferum ATCC 9817
ACDB01000059.1	Fusobacterium mortiferum ATCC 9817
ACDB01000058.1	Fusobacterium mortiferum ATCC 9817
ACDB01000057.1	Fusobacterium mortiferum ATCC 9817
ACDB01000056.1	Fusobacterium mortiferum ATCC 9817
ACDB01000055.1	Fusobacterium mortiferum ATCC 9817
ACDB01000054.1	Fusobacterium mortiferum ATCC 9817
ACDB01000053.1	Fusobacterium mortiferum ATCC 9817
ACDB01000052.1	Fusobacterium mortiferum ATCC 9817
ACDB01000051.1	Fusobacterium mortiferum ATCC 9817
ACDB01000050.1	Fusobacterium mortiferum ATCC 9817
ACDB01000049.1	Fusobacterium mortiferum ATCC 9817
ACDB01000048.1	Fusobacterium mortiferum ATCC 9817
ACDB01000047.1	Fusobacterium mortiferum ATCC 9817
ACDB01000046.1	Fusobacterium mortiferum ATCC 9817
ACDB01000045.1	Fusobacterium mortiferum ATCC 9817
ACDB01000044.1	Fusobacterium mortiferum ATCC 9817
ACDB01000043.1	Fusobacterium mortiferum ATCC 9817
ACDB01000042.1	Fusobacterium mortiferum ATCC 9817
ACDB01000041.1	Fusobacterium mortiferum ATCC 9817
ACDB01000040.1	Fusobacterium mortiferum ATCC 9817
ACDB01000039.1	Fusobacterium mortiferum ATCC 9817
ACDB01000038.1	Fusobacterium mortiferum ATCC 9817
ACDB01000037.1	Fusobacterium mortiferum ATCC 9817
ACDB01000036.1	Fusobacterium mortiferum ATCC 9817
ACDB01000035.1	Fusobacterium mortiferum ATCC 9817
ACDB01000034.1	Fusobacterium mortiferum ATCC 9817
ACDB01000033.1	Fusobacterium mortiferum ATCC 9817
ACDB01000032.1	Fusobacterium mortiferum ATCC 9817
ACDB01000031.1	Fusobacterium mortiferum ATCC 9817
ACDB01000030.1	Fusobacterium mortiferum ATCC 9817
ACDB01000029.1	Fusobacterium mortiferum ATCC 9817
ACDB01000028.1	Fusobacterium mortiferum ATCC 9817
ACDB01000027.1	Fusobacterium mortiferum ATCC 9817
ACDB01000026.1	Fusobacterium mortiferum ATCC 9817
ACDB01000025.1	Fusobacterium mortiferum ATCC 9817
ACDB01000024.1	Fusobacterium mortiferum ATCC 9817
ACDB01000023.1	Fusobacterium mortiferum ATCC 9817
ACDB01000022.1	Fusobacterium mortiferum ATCC 9817
ACDB01000021.1	Fusobacterium mortiferum ATCC 9817
ACDB01000020.1	Fusobacterium mortiferum ATCC 9817
ACDB01000019.1	Fusobacterium mortiferum ATCC 9817
ACDB01000018.1	Fusobacterium mortiferum ATCC 9817
ACDB01000017.1	Fusobacterium mortiferum ATCC 9817
ACDB01000016.1	Fusobacterium mortiferum ATCC 9817
ACDB01000015.1	Fusobacterium mortiferum ATCC 9817
ACDB01000014.1	Fusobacterium mortiferum ATCC 9817
ACDB01000013.1	Fusobacterium mortiferum ATCC 9817
ACDB01000012.1	Fusobacterium mortiferum ATCC 9817
ACDB01000011.1	Fusobacterium mortiferum ATCC 9817
ACDB01000010.1	Fusobacterium mortiferum ATCC 9817
ACDB01000009.1	Fusobacterium mortiferum ATCC 9817
ACDB01000008.1	Fusobacterium mortiferum ATCC 9817
ACDB01000007.1	Fusobacterium mortiferum ATCC 9817
ACDB01000006.1	Fusobacterium mortiferum ATCC 9817
ACDB01000005.1	Fusobacterium mortiferum ATCC 9817
ACDB01000004.1	Fusobacterium mortiferum ATCC 9817
ACDB01000003.1	Fusobacterium mortiferum ATCC 9817
ACDB01000002.1	Fusobacterium mortiferum ATCC 9817
ACDB01000001.1	Fusobacterium mortiferum ATCC 9817
ACDC01000202.1	Fusobacterium sp. 2_1_31
ACDC01000201.1	Fusobacterium sp. 2_1_31
ACDC01000200.1	Fusobacterium sp. 2_1_31
ACDC01000199.1	Fusobacterium sp. 2_1_31
ACDC01000198.1	Fusobacterium sp. 2_1_31
ACDC01000197.1	Fusobacterium sp. 2_1_31
ACDC01000196.1	Fusobacterium sp. 2_1_31
ACDC01000195.1	Fusobacterium sp. 2_1_31
ACDC01000194.1	Fusobacterium sp. 2_1_31
ACDC01000193.1	Fusobacterium sp. 2_1_31
ACDC01000192.1	Fusobacterium sp. 2_1_31
ACDC01000191.1	Fusobacterium sp. 2_1_31
ACDC01000190.1	Fusobacterium sp. 2_1_31
ACDC01000189.1	Fusobacterium sp. 2_1_31
ACDC01000188.1	Fusobacterium sp. 2_1_31
ACDC01000187.1	Fusobacterium sp. 2_1_31
ACDC01000186.1	Fusobacterium sp. 2_1_31
ACDC01000185.1	Fusobacterium sp. 2_1_31
ACDC01000184.1	Fusobacterium sp. 2_1_31
ACDC01000183.1	Fusobacterium sp. 2_1_31
ACDC01000182.1	Fusobacterium sp. 2_1_31
ACDC01000181.1	Fusobacterium sp. 2_1_31
ACDC01000180.1	Fusobacterium sp. 2_1_31
ACDC01000179.1	Fusobacterium sp. 2_1_31
ACDC01000178.1	Fusobacterium sp. 2_1_31
ACDC01000177.1	Fusobacterium sp. 2_1_31
ACDC01000176.1	Fusobacterium sp. 2_1_31
ACDC01000175.1	Fusobacterium sp. 2_1_31
ACDC01000174.1	Fusobacterium sp. 2_1_31
ACDC01000173.1	Fusobacterium sp. 2_1_31
ACDC01000172.1	Fusobacterium sp. 2_1_31
ACDC01000171.1	Fusobacterium sp. 2_1_31
ACDC01000170.1	Fusobacterium sp. 2_1_31
ACDC01000169.1	Fusobacterium sp. 2_1_31
ACDC01000168.1	Fusobacterium sp. 2_1_31
ACDC01000167.1	Fusobacterium sp. 2_1_31
ACDC01000166.1	Fusobacterium sp. 2_1_31
ACDC01000165.1	Fusobacterium sp. 2_1_31
ACDC01000164.1	Fusobacterium sp. 2_1_31
ACDC01000163.1	Fusobacterium sp. 2_1_31
ACDC01000162.1	Fusobacterium sp. 2_1_31
ACDC01000161.1	Fusobacterium sp. 2_1_31
ACDC01000160.1	Fusobacterium sp. 2_1_31
ACDC01000159.1	Fusobacterium sp. 2_1_31
ACDC01000158.1	Fusobacterium sp. 2_1_31
ACDC01000157.1	Fusobacterium sp. 2_1_31
ACDC01000156.1	Fusobacterium sp. 2_1_31
ACDC01000155.1	Fusobacterium sp. 2_1_31
ACDC01000154.1	Fusobacterium sp. 2_1_31
ACDC01000153.1	Fusobacterium sp. 2_1_31
ACDC01000152.1	Fusobacterium sp. 2_1_31
ACDC01000151.1	Fusobacterium sp. 2_1_31
ACDC01000150.1	Fusobacterium sp. 2_1_31
ACDC01000149.1	Fusobacterium sp. 2_1_31
ACDC01000148.1	Fusobacterium sp. 2_1_31
ACDC01000147.1	Fusobacterium sp. 2_1_31
ACDC01000146.1	Fusobacterium sp. 2_1_31
ACDC01000145.1	Fusobacterium sp. 2_1_31
ACDC01000144.1	Fusobacterium sp. 2_1_31
ACDC01000143.1	Fusobacterium sp. 2_1_31
ACDC01000142.1	Fusobacterium sp. 2_1_31
ACDC01000141.1	Fusobacterium sp. 2_1_31
ACDC01000140.1	Fusobacterium sp. 2_1_31
ACDC01000139.1	Fusobacterium sp. 2_1_31
ACDC01000138.1	Fusobacterium sp. 2_1_31
ACDC01000137.1	Fusobacterium sp. 2_1_31
ACDC01000136.1	Fusobacterium sp. 2_1_31
ACDC01000135.1	Fusobacterium sp. 2_1_31
ACDC01000134.1	Fusobacterium sp. 2_1_31
ACDC01000133.1	Fusobacterium sp. 2_1_31
ACDC01000132.1	Fusobacterium sp. 2_1_31
ACDC01000131.1	Fusobacterium sp. 2_1_31
ACDC01000130.1	Fusobacterium sp. 2_1_31
ACDC01000129.1	Fusobacterium sp. 2_1_31
ACDC01000128.1	Fusobacterium sp. 2_1_31
ACDC01000127.1	Fusobacterium sp. 2_1_31
ACDC01000126.1	Fusobacterium sp. 2_1_31
ACDC01000125.1	Fusobacterium sp. 2_1_31
ACDC01000124.1	Fusobacterium sp. 2_1_31
ACDC01000123.1	Fusobacterium sp. 2_1_31
ACDC01000122.1	Fusobacterium sp. 2_1_31
ACDC01000121.1	Fusobacterium sp. 2_1_31
ACDC01000120.1	Fusobacterium sp. 2_1_31
ACDC01000119.1	Fusobacterium sp. 2_1_31
ACDC01000118.1	Fusobacterium sp. 2_1_31
ACDC01000117.1	Fusobacterium sp. 2_1_31
ACDC01000116.1	Fusobacterium sp. 2_1_31
ACDC01000115.1	Fusobacterium sp. 2_1_31
ACDC01000114.1	Fusobacterium sp. 2_1_31
ACDC01000113.1	Fusobacterium sp. 2_1_31
ACDC01000112.1	Fusobacterium sp. 2_1_31
ACDC01000111.1	Fusobacterium sp. 2_1_31
ACDC01000110.1	Fusobacterium sp. 2_1_31
ACDC01000109.1	Fusobacterium sp. 2_1_31
ACDC01000108.1	Fusobacterium sp. 2_1_31
ACDC01000107.1	Fusobacterium sp. 2_1_31
ACDC01000106.1	Fusobacterium sp. 2_1_31
ACDC01000105.1	Fusobacterium sp. 2_1_31
ACDC01000104.1	Fusobacterium sp. 2_1_31
ACDC01000103.1	Fusobacterium sp. 2_1_31
ACDC01000102.1	Fusobacterium sp. 2_1_31
ACDC01000101.1	Fusobacterium sp. 2_1_31
ACDC01000100.1	Fusobacterium sp. 2_1_31
ACDC01000099.1	Fusobacterium sp. 2_1_31
ACDC01000098.1	Fusobacterium sp. 2_1_31
ACDC01000097.1	Fusobacterium sp. 2_1_31
ACDC01000096.1	Fusobacterium sp. 2_1_31
ACDC01000095.1	Fusobacterium sp. 2_1_31
ACDC01000094.1	Fusobacterium sp. 2_1_31
ACDC01000093.1	Fusobacterium sp. 2_1_31
ACDC01000092.1	Fusobacterium sp. 2_1_31
ACDC01000091.1	Fusobacterium sp. 2_1_31
ACDC01000090.1	Fusobacterium sp. 2_1_31
ACDC01000089.1	Fusobacterium sp. 2_1_31
ACDC01000088.1	Fusobacterium sp. 2_1_31
ACDC01000087.1	Fusobacterium sp. 2_1_31
ACDC01000086.1	Fusobacterium sp. 2_1_31
ACDC01000085.1	Fusobacterium sp. 2_1_31
ACDC01000084.1	Fusobacterium sp. 2_1_31
ACDC01000083.1	Fusobacterium sp. 2_1_31
ACDC01000082.1	Fusobacterium sp. 2_1_31
ACDC01000081.1	Fusobacterium sp. 2_1_31
ACDC01000080.1	Fusobacterium sp. 2_1_31
ACDC01000079.1	Fusobacterium sp. 2_1_31
ACDC01000078.1	Fusobacterium sp. 2_1_31
ACDC01000077.1	Fusobacterium sp. 2_1_31
ACDC01000076.1	Fusobacterium sp. 2_1_31
ACDC01000075.1	Fusobacterium sp. 2_1_31
ACDC01000074.1	Fusobacterium sp. 2_1_31
ACDC01000073.1	Fusobacterium sp. 2_1_31
ACDC01000072.1	Fusobacterium sp. 2_1_31
ACDC01000071.1	Fusobacterium sp. 2_1_31
ACDC01000070.1	Fusobacterium sp. 2_1_31
ACDC01000069.1	Fusobacterium sp. 2_1_31
ACDC01000068.1	Fusobacterium sp. 2_1_31
ACDC01000067.1	Fusobacterium sp. 2_1_31
ACDC01000066.1	Fusobacterium sp. 2_1_31
ACDC01000065.1	Fusobacterium sp. 2_1_31
ACDC01000064.1	Fusobacterium sp. 2_1_31
ACDC01000063.1	Fusobacterium sp. 2_1_31
ACDC01000062.1	Fusobacterium sp. 2_1_31
ACDC01000061.1	Fusobacterium sp. 2_1_31
ACDC01000060.1	Fusobacterium sp. 2_1_31
ACDC01000059.1	Fusobacterium sp. 2_1_31
ACDC01000058.1	Fusobacterium sp. 2_1_31
ACDC01000057.1	Fusobacterium sp. 2_1_31
ACDC01000056.1	Fusobacterium sp. 2_1_31
ACDC01000055.1	Fusobacterium sp. 2_1_31
ACDC01000054.1	Fusobacterium sp. 2_1_31
ACDC01000053.1	Fusobacterium sp. 2_1_31
ACDC01000052.1	Fusobacterium sp. 2_1_31
ACDC01000051.1	Fusobacterium sp. 2_1_31
ACDC01000050.1	Fusobacterium sp. 2_1_31
ACDC01000049.1	Fusobacterium sp. 2_1_31
ACDC01000048.1	Fusobacterium sp. 2_1_31
ACDC01000047.1	Fusobacterium sp. 2_1_31
ACDC01000046.1	Fusobacterium sp. 2_1_31
ACDC01000045.1	Fusobacterium sp. 2_1_31
ACDC01000044.1	Fusobacterium sp. 2_1_31
ACDC01000043.1	Fusobacterium sp. 2_1_31
ACDC01000042.1	Fusobacterium sp. 2_1_31
ACDC01000041.1	Fusobacterium sp. 2_1_31
ACDC01000040.1	Fusobacterium sp. 2_1_31
ACDC01000039.1	Fusobacterium sp. 2_1_31
ACDC01000038.1	Fusobacterium sp. 2_1_31
ACDC01000037.1	Fusobacterium sp. 2_1_31
ACDC01000036.1	Fusobacterium sp. 2_1_31
ACDC01000035.1	Fusobacterium sp. 2_1_31
ACDC01000034.1	Fusobacterium sp. 2_1_31
ACDC01000033.1	Fusobacterium sp. 2_1_31
ACDC01000032.1	Fusobacterium sp. 2_1_31
ACDC01000031.1	Fusobacterium sp. 2_1_31
ACDC01000030.1	Fusobacterium sp. 2_1_31
ACDC01000029.1	Fusobacterium sp. 2_1_31
ACDC01000028.1	Fusobacterium sp. 2_1_31
ACDC01000027.1	Fusobacterium sp. 2_1_31
ACDC01000026.1	Fusobacterium sp. 2_1_31
ACDC01000025.1	Fusobacterium sp. 2_1_31
ACDC01000024.1	Fusobacterium sp. 2_1_31
ACDC01000023.1	Fusobacterium sp. 2_1_31
ACDC01000022.1	Fusobacterium sp. 2_1_31
ACDC01000021.1	Fusobacterium sp. 2_1_31
ACDC01000020.1	Fusobacterium sp. 2_1_31
ACDC01000019.1	Fusobacterium sp. 2_1_31
ACDC01000018.1	Fusobacterium sp. 2_1_31
ACDC01000017.1	Fusobacterium sp. 2_1_31
ACDC01000016.1	Fusobacterium sp. 2_1_31
ACDC01000015.1	Fusobacterium sp. 2_1_31
ACDC01000014.1	Fusobacterium sp. 2_1_31
ACDC01000013.1	Fusobacterium sp. 2_1_31
ACDC01000012.1	Fusobacterium sp. 2_1_31
ACDC01000011.1	Fusobacterium sp. 2_1_31
ACDC01000010.1	Fusobacterium sp. 2_1_31
ACDC01000009.1	Fusobacterium sp. 2_1_31
ACDC01000008.1	Fusobacterium sp. 2_1_31
ACDC01000007.1	Fusobacterium sp. 2_1_31
ACDC01000006.1	Fusobacterium sp. 2_1_31
ACDC01000005.1	Fusobacterium sp. 2_1_31
ACDC01000004.1	Fusobacterium sp. 2_1_31
ACDC01000003.1	Fusobacterium sp. 2_1_31
ACDC01000002.1	Fusobacterium sp. 2_1_31
ACDC01000001.1	Fusobacterium sp. 2_1_31
ACDF01000095.1	Fusobacterium sp. 7_1
ACDF01000094.1	Fusobacterium sp. 7_1
ACDF01000093.1	Fusobacterium sp. 7_1
ACDF01000092.1	Fusobacterium sp. 7_1
ACDF01000091.1	Fusobacterium sp. 7_1
ACDF01000090.1	Fusobacterium sp. 7_1
ACDF01000089.1	Fusobacterium sp. 7_1
ACDF01000088.1	Fusobacterium sp. 7_1
ACDF01000087.1	Fusobacterium sp. 7_1
ACDF01000086.1	Fusobacterium sp. 7_1
ACDF01000085.1	Fusobacterium sp. 7_1
ACDF01000084.1	Fusobacterium sp. 7_1
ACDF01000083.1	Fusobacterium sp. 7_1
ACDF01000082.1	Fusobacterium sp. 7_1
ACDF01000081.1	Fusobacterium sp. 7_1
ACDF01000080.1	Fusobacterium sp. 7_1
ACDF01000079.1	Fusobacterium sp. 7_1
ACDF01000078.1	Fusobacterium sp. 7_1
ACDF01000077.1	Fusobacterium sp. 7_1
ACDF01000076.1	Fusobacterium sp. 7_1
ACDF01000075.1	Fusobacterium sp. 7_1
ACDF01000074.1	Fusobacterium sp. 7_1
ACDF01000073.1	Fusobacterium sp. 7_1
ACDF01000072.1	Fusobacterium sp. 7_1
ACDF01000071.1	Fusobacterium sp. 7_1
ACDF01000070.1	Fusobacterium sp. 7_1
ACDF01000069.1	Fusobacterium sp. 7_1
ACDF01000068.1	Fusobacterium sp. 7_1
ACDF01000067.1	Fusobacterium sp. 7_1
ACDF01000066.1	Fusobacterium sp. 7_1
ACDF01000065.1	Fusobacterium sp. 7_1
ACDF01000064.1	Fusobacterium sp. 7_1
ACDF01000063.1	Fusobacterium sp. 7_1
ACDF01000062.1	Fusobacterium sp. 7_1
ACDF01000061.1	Fusobacterium sp. 7_1
ACDF01000060.1	Fusobacterium sp. 7_1
ACDF01000059.1	Fusobacterium sp. 7_1
ACDF01000058.1	Fusobacterium sp. 7_1
ACDF01000057.1	Fusobacterium sp. 7_1
ACDF01000056.1	Fusobacterium sp. 7_1
ACDF01000055.1	Fusobacterium sp. 7_1
ACDF01000054.1	Fusobacterium sp. 7_1
ACDF01000053.1	Fusobacterium sp. 7_1
ACDF01000052.1	Fusobacterium sp. 7_1
ACDF01000051.1	Fusobacterium sp. 7_1
ACDF01000050.1	Fusobacterium sp. 7_1
ACDF01000049.1	Fusobacterium sp. 7_1
ACDF01000048.1	Fusobacterium sp. 7_1
ACDF01000047.1	Fusobacterium sp. 7_1
ACDF01000046.1	Fusobacterium sp. 7_1
ACDF01000045.1	Fusobacterium sp. 7_1
ACDF01000044.1	Fusobacterium sp. 7_1
ACDF01000043.1	Fusobacterium sp. 7_1
ACDF01000042.1	Fusobacterium sp. 7_1
ACDF01000041.1	Fusobacterium sp. 7_1
ACDF01000040.1	Fusobacterium sp. 7_1
ACDF01000039.1	Fusobacterium sp. 7_1
ACDF01000038.1	Fusobacterium sp. 7_1
ACDF01000037.1	Fusobacterium sp. 7_1
ACDF01000036.1	Fusobacterium sp. 7_1
ACDF01000035.1	Fusobacterium sp. 7_1
ACDF01000034.1	Fusobacterium sp. 7_1
ACDF01000033.1	Fusobacterium sp. 7_1
ACDF01000032.1	Fusobacterium sp. 7_1
ACDF01000031.1	Fusobacterium sp. 7_1
ACDF01000030.1	Fusobacterium sp. 7_1
ACDF01000029.1	Fusobacterium sp. 7_1
ACDF01000028.1	Fusobacterium sp. 7_1
ACDF01000027.1	Fusobacterium sp. 7_1
ACDF01000026.1	Fusobacterium sp. 7_1
ACDF01000025.1	Fusobacterium sp. 7_1
ACDF01000024.1	Fusobacterium sp. 7_1
ACDF01000023.1	Fusobacterium sp. 7_1
ACDF01000022.1	Fusobacterium sp. 7_1
ACDF01000021.1	Fusobacterium sp. 7_1
ACDF01000020.1	Fusobacterium sp. 7_1
ACDF01000019.1	Fusobacterium sp. 7_1
ACDF01000018.1	Fusobacterium sp. 7_1
ACDF01000017.1	Fusobacterium sp. 7_1
ACDF01000016.1	Fusobacterium sp. 7_1
ACDF01000015.1	Fusobacterium sp. 7_1
ACDF01000014.1	Fusobacterium sp. 7_1
ACDF01000013.1	Fusobacterium sp. 7_1
ACDF01000012.1	Fusobacterium sp. 7_1
ACDF01000011.1	Fusobacterium sp. 7_1
ACDF01000010.1	Fusobacterium sp. 7_1
ACDF01000009.1	Fusobacterium sp. 7_1
ACDF01000008.1	Fusobacterium sp. 7_1
ACDF01000007.1	Fusobacterium sp. 7_1
ACDF01000006.1	Fusobacterium sp. 7_1
ACDF01000005.1	Fusobacterium sp. 7_1
ACDF01000004.1	Fusobacterium sp. 7_1
ACDF01000003.1	Fusobacterium sp. 7_1
ACDF01000002.1	Fusobacterium sp. 7_1
ACDF01000001.1	Fusobacterium sp. 7_1
ACDJ01000061.1	Citrobacter sp. Strain
ACDJ01000060.1	Citrobacter sp. Strain
ACDJ01000059.1	Citrobacter sp. Strain
ACDJ01000058.1	Citrobacter sp. Strain
ACDJ01000057.1	Citrobacter sp. Strain
ACDJ01000056.1	Citrobacter sp. Strain
ACDJ01000055.1	Citrobacter sp. Strain
ACDJ01000054.1	Citrobacter sp. Strain
ACDJ01000053.1	Citrobacter sp. Strain
ACDJ01000052.1	Citrobacter sp. Strain
ACDJ01000051.1	Citrobacter sp. Strain
ACDJ01000050.1	Citrobacter sp. Strain
ACDJ01000049.1	Citrobacter sp. Strain
ACDJ01000048.1	Citrobacter sp. Strain
ACDJ01000047.1	Citrobacter sp. Strain
ACDJ01000046.1	Citrobacter sp. Strain
ACDJ01000045.1	Citrobacter sp. Strain
ACDJ01000044.1	Citrobacter sp. Strain
ACDJ01000043.1	Citrobacter sp. Strain
ACDJ01000042.1	Citrobacter sp. Strain
ACDJ01000041.1	Citrobacter sp. Strain
ACDJ01000040.1	Citrobacter sp. Strain
ACDJ01000039.1	Citrobacter sp. Strain
ACDJ01000038.1	Citrobacter sp. Strain
ACDJ01000037.1	Citrobacter sp. Strain
ACDJ01000036.1	Citrobacter sp. Strain
ACDJ01000035.1	Citrobacter sp. Strain
ACDJ01000034.1	Citrobacter sp. Strain
ACDJ01000033.1	Citrobacter sp. Strain
ACDJ01000032.1	Citrobacter sp. Strain
ACDJ01000031.1	Citrobacter sp. Strain
ACDJ01000030.1	Citrobacter sp. Strain
ACDJ01000029.1	Citrobacter sp. Strain
ACDJ01000028.1	Citrobacter sp. Strain
ACDJ01000027.1	Citrobacter sp. Strain
ACDJ01000026.1	Citrobacter sp. Strain
ACDJ01000025.1	Citrobacter sp. Strain
ACDJ01000024.1	Citrobacter sp. Strain
ACDJ01000023.1	Citrobacter sp. Strain
ACDJ01000022.1	Citrobacter sp. Strain
ACDJ01000021.1	Citrobacter sp. Strain
ACDJ01000020.1	Citrobacter sp. Strain
ACDJ01000019.1	Citrobacter sp. Strain
ACDJ01000018.1	Citrobacter sp. Strain
ACDJ01000017.1	Citrobacter sp. Strain
ACDJ01000016.1	Citrobacter sp. Strain
ACDJ01000015.1	Citrobacter sp. Strain
ACDJ01000014.1	Citrobacter sp. Strain
ACDJ01000013.1	Citrobacter sp. Strain
ACDJ01000012.1	Citrobacter sp. Strain
ACDJ01000011.1	Citrobacter sp. Strain
ACDJ01000010.1	Citrobacter sp. Strain
ACDJ01000009.1	Citrobacter sp. Strain
ACDJ01000008.1	Citrobacter sp. Strain
ACDJ01000007.1	Citrobacter sp. Strain
ACDJ01000006.1	Citrobacter sp. Strain
ACDJ01000005.1	Citrobacter sp. Strain
ACDJ01000004.1	Citrobacter sp. Strain
ACDJ01000003.1	Citrobacter sp. Strain
ACDJ01000002.1	Citrobacter sp. Strain
ACDJ01000001.1	Citrobacter sp. Strain
ACDK01000132.1	Clostridium sp. 7_2_43FAA
ACDK01000131.1	Clostridium sp. 7_2_43FAA
ACDK01000130.1	Clostridium sp. 7_2_43FAA
ACDK01000129.1	Clostridium sp. 7_2_43FAA
ACDK01000128.1	Clostridium sp. 7_2_43FAA
ACDK01000127.1	Clostridium sp. 7_2_43FAA
ACDK01000126.1	Clostridium sp. 7_2_43FAA
ACDK01000125.1	Clostridium sp. 7_2_43FAA
ACDK01000124.1	Clostridium sp. 7_2_43FAA
ACDK01000123.1	Clostridium sp. 7_2_43FAA
ACDK01000122.1	Clostridium sp. 7_2_43FAA
ACDK01000121.1	Clostridium sp. 7_2_43FAA
ACDK01000120.1	Clostridium sp. 7_2_43FAA
ACDK01000119.1	Clostridium sp. 7_2_43FAA
ACDK01000118.1	Clostridium sp. 7_2_43FAA
ACDK01000117.1	Clostridium sp. 7_2_43FAA
ACDK01000116.1	Clostridium sp. 7_2_43FAA
ACDK01000115.1	Clostridium sp. 7_2_43FAA
ACDK01000114.1	Clostridium sp. 7_2_43FAA
ACDK01000113.1	Clostridium sp. 7_2_43FAA
ACDK01000112.1	Clostridium sp. 7_2_43FAA
ACDK01000111.1	Clostridium sp. 7_2_43FAA
ACDK01000110.1	Clostridium sp. 7_2_43FAA
ACDK01000109.1	Clostridium sp. 7_2_43FAA
ACDK01000108.1	Clostridium sp. 7_2_43FAA
ACDK01000107.1	Clostridium sp. 7_2_43FAA
ACDK01000106.1	Clostridium sp. 7_2_43FAA
ACDK01000105.1	Clostridium sp. 7_2_43FAA
ACDK01000104.1	Clostridium sp. 7_2_43FAA
ACDK01000103.1	Clostridium sp. 7_2_43FAA
ACDK01000102.1	Clostridium sp. 7_2_43FAA
ACDK01000101.1	Clostridium sp. 7_2_43FAA
ACDK01000100.1	Clostridium sp. 7_2_43FAA
ACDK01000099.1	Clostridium sp. 7_2_43FAA
ACDK01000098.1	Clostridium sp. 7_2_43FAA
ACDK01000097.1	Clostridium sp. 7_2_43FAA
ACDK01000096.1	Clostridium sp. 7_2_43FAA
ACDK01000095.1	Clostridium sp. 7_2_43FAA
ACDK01000094.1	Clostridium sp. 7_2_43FAA
ACDK01000093.1	Clostridium sp. 7_2_43FAA
ACDK01000092.1	Clostridium sp. 7_2_43FAA
ACDK01000091.1	Clostridium sp. 7_2_43FAA
ACDK01000090.1	Clostridium sp. 7_2_43FAA
ACDK01000089.1	Clostridium sp. 7_2_43FAA
ACDK01000088.1	Clostridium sp. 7_2_43FAA
ACDK01000087.1	Clostridium sp. 7_2_43FAA
ACDK01000086.1	Clostridium sp. 7_2_43FAA
ACDK01000085.1	Clostridium sp. 7_2_43FAA
ACDK01000084.1	Clostridium sp. 7_2_43FAA
ACDK01000083.1	Clostridium sp. 7_2_43FAA
ACDK01000082.1	Clostridium sp. 7_2_43FAA
ACDK01000081.1	Clostridium sp. 7_2_43FAA
ACDK01000080.1	Clostridium sp. 7_2_43FAA
ACDK01000079.1	Clostridium sp. 7_2_43FAA
ACDK01000078.1	Clostridium sp. 7_2_43FAA
ACDK01000077.1	Clostridium sp. 7_2_43FAA
ACDK01000076.1	Clostridium sp. 7_2_43FAA
ACDK01000075.1	Clostridium sp. 7_2_43FAA
ACDK01000074.1	Clostridium sp. 7_2_43FAA
ACDK01000073.1	Clostridium sp. 7_2_43FAA
ACDK01000072.1	Clostridium sp. 7_2_43FAA
ACDK01000071.1	Clostridium sp. 7_2_43FAA
ACDK01000070.1	Clostridium sp. 7_2_43FAA
ACDK01000069.1	Clostridium sp. 7_2_43FAA
ACDK01000068.1	Clostridium sp. 7_2_43FAA
ACDK01000067.1	Clostridium sp. 7_2_43FAA
ACDK01000066.1	Clostridium sp. 7_2_43FAA
ACDK01000065.1	Clostridium sp. 7_2_43FAA
ACDK01000064.1	Clostridium sp. 7_2_43FAA
ACDK01000063.1	Clostridium sp. 7_2_43FAA
ACDK01000062.1	Clostridium sp. 7_2_43FAA
ACDK01000061.1	Clostridium sp. 7_2_43FAA
ACDK01000060.1	Clostridium sp. 7_2_43FAA
ACDK01000059.1	Clostridium sp. 7_2_43FAA
ACDK01000058.1	Clostridium sp. 7_2_43FAA
ACDK01000057.1	Clostridium sp. 7_2_43FAA
ACDK01000056.1	Clostridium sp. 7_2_43FAA
ACDK01000055.1	Clostridium sp. 7_2_43FAA
ACDK01000054.1	Clostridium sp. 7_2_43FAA
ACDK01000053.1	Clostridium sp. 7_2_43FAA
ACDK01000052.1	Clostridium sp. 7_2_43FAA
ACDK01000051.1	Clostridium sp. 7_2_43FAA
ACDK01000050.1	Clostridium sp. 7_2_43FAA
ACDK01000049.1	Clostridium sp. 7_2_43FAA
ACDK01000048.1	Clostridium sp. 7_2_43FAA
ACDK01000047.1	Clostridium sp. 7_2_43FAA
ACDK01000046.1	Clostridium sp. 7_2_43FAA
ACDK01000045.1	Clostridium sp. 7_2_43FAA
ACDK01000044.1	Clostridium sp. 7_2_43FAA
ACDK01000043.1	Clostridium sp. 7_2_43FAA
ACDK01000042.1	Clostridium sp. 7_2_43FAA
ACDK01000041.1	Clostridium sp. 7_2_43FAA
ACDK01000040.1	Clostridium sp. 7_2_43FAA
ACDK01000039.1	Clostridium sp. 7_2_43FAA
ACDK01000038.1	Clostridium sp. 7_2_43FAA
ACDK01000037.1	Clostridium sp. 7_2_43FAA
ACDK01000036.1	Clostridium sp. 7_2_43FAA
ACDK01000035.1	Clostridium sp. 7_2_43FAA
ACDK01000034.1	Clostridium sp. 7_2_43FAA
ACDK01000033.1	Clostridium sp. 7_2_43FAA
ACDK01000032.1	Clostridium sp. 7_2_43FAA
ACDK01000031.1	Clostridium sp. 7_2_43FAA
ACDK01000030.1	Clostridium sp. 7_2_43FAA
ACDK01000029.1	Clostridium sp. 7_2_43FAA
ACDK01000028.1	Clostridium sp. 7_2_43FAA
ACDK01000027.1	Clostridium sp. 7_2_43FAA
ACDK01000026.1	Clostridium sp. 7_2_43FAA
ACDK01000025.1	Clostridium sp. 7_2_43FAA
ACDK01000024.1	Clostridium sp. 7_2_43FAA
ACDK01000023.1	Clostridium sp. 7_2_43FAA
ACDK01000022.1	Clostridium sp. 7_2_43FAA
ACDK01000021.1	Clostridium sp. 7_2_43FAA
ACDK01000020.1	Clostridium sp. 7_2_43FAA
ACDK01000019.1	Clostridium sp. 7_2_43FAA
ACDK01000018.1	Clostridium sp. 7_2_43FAA
ACDK01000017.1	Clostridium sp. 7_2_43FAA
ACDK01000016.1	Clostridium sp. 7_2_43FAA
ACDK01000015.1	Clostridium sp. 7_2_43FAA
ACDK01000014.1	Clostridium sp. 7_2_43FAA
ACDK01000013.1	Clostridium sp. 7_2_43FAA
ACDK01000012.1	Clostridium sp. 7_2_43FAA
ACDK01000011.1	Clostridium sp. 7_2_43FAA
ACDK01000010.1	Clostridium sp. 7_2_43FAA
ACDK01000009.1	Clostridium sp. 7_2_43FAA
ACDK01000008.1	Clostridium sp. 7_2_43FAA
ACDK01000007.1	Clostridium sp. 7_2_43FAA
ACDK01000006.1	Clostridium sp. 7_2_43FAA
ACDK01000005.1	Clostridium sp. 7_2_43FAA
ACDK01000004.1	Clostridium sp. 7_2_43FAA
ACDK01000003.1	Clostridium sp. 7_2_43FAA
ACDK01000002.1	Clostridium sp. 7_2_43FAA
ACDK01000001.1	Clostridium sp. 7_2_43FAA
ACDN01000226.1	Helicobacter bilis ATCC 43879
ACDN01000225.1	Helicobacter bilis ATCC 43879
ACDN01000224.1	Helicobacter bilis ATCC 43879
ACDN01000223.1	Helicobacter bilis ATCC 43879
ACDN01000222.1	Helicobacter bilis ATCC 43879
ACDN01000221.1	Helicobacter bilis ATCC 43879
ACDN01000220.1	Helicobacter bilis ATCC 43879
ACDN01000219.1	Helicobacter bilis ATCC 43879
ACDN01000218.1	Helicobacter bilis ATCC 43879
ACDN01000217.1	Helicobacter bilis ATCC 43879
ACDN01000216.1	Helicobacter bilis ATCC 43879
ACDN01000215.1	Helicobacter bilis ATCC 43879
ACDN01000214.1	Helicobacter bilis ATCC 43879
ACDN01000213.1	Helicobacter bilis ATCC 43879
ACDN01000212.1	Helicobacter bilis ATCC 43879
ACDN01000211.1	Helicobacter bilis ATCC 43879
ACDN01000210.1	Helicobacter bilis ATCC 43879
ACDN01000209.1	Helicobacter bilis ATCC 43879
ACDN01000208.1	Helicobacter bilis ATCC 43879
ACDN01000207.1	Helicobacter bilis ATCC 43879
ACDN01000206.1	Helicobacter bilis ATCC 43879
ACDN01000205.1	Helicobacter bilis ATCC 43879
ACDN01000204.1	Helicobacter bilis ATCC 43879
ACDN01000203.1	Helicobacter bilis ATCC 43879
ACDN01000202.1	Helicobacter bilis ATCC 43879
ACDN01000201.1	Helicobacter bilis ATCC 43879
ACDN01000200.1	Helicobacter bilis ATCC 43879
ACDN01000199.1	Helicobacter bilis ATCC 43879
ACDN01000198.1	Helicobacter bilis ATCC 43879
ACDN01000197.1	Helicobacter bilis ATCC 43879
ACDN01000196.1	Helicobacter bilis ATCC 43879
ACDN01000195.1	Helicobacter bilis ATCC 43879
ACDN01000194.1	Helicobacter bilis ATCC 43879
ACDN01000193.1	Helicobacter bilis ATCC 43879
ACDN01000192.1	Helicobacter bilis ATCC 43879
ACDN01000191.1	Helicobacter bilis ATCC 43879
ACDN01000190.1	Helicobacter bilis ATCC 43879
ACDN01000189.1	Helicobacter bilis ATCC 43879
ACDN01000188.1	Helicobacter bilis ATCC 43879
ACDN01000187.1	Helicobacter bilis ATCC 43879
ACDN01000186.1	Helicobacter bilis ATCC 43879
ACDN01000185.1	Helicobacter bilis ATCC 43879
ACDN01000184.1	Helicobacter bilis ATCC 43879
ACDN01000183.1	Helicobacter bilis ATCC 43879
ACDN01000182.1	Helicobacter bilis ATCC 43879
ACDN01000181.1	Helicobacter bilis ATCC 43879
ACDN01000180.1	Helicobacter bilis ATCC 43879
ACDN01000179.1	Helicobacter bilis ATCC 43879
ACDN01000178.1	Helicobacter bilis ATCC 43879
ACDN01000177.1	Helicobacter bilis ATCC 43879
ACDN01000176.1	Helicobacter bilis ATCC 43879
ACDN01000175.1	Helicobacter bilis ATCC 43879
ACDN01000174.1	Helicobacter bilis ATCC 43879
ACDN01000173.1	Helicobacter bilis ATCC 43879
ACDN01000172.1	Helicobacter bilis ATCC 43879
ACDN01000171.1	Helicobacter bilis ATCC 43879
ACDN01000170.1	Helicobacter bilis ATCC 43879
ACDN01000169.1	Helicobacter bilis ATCC 43879
ACDN01000168.1	Helicobacter bilis ATCC 43879
ACDN01000167.1	Helicobacter bilis ATCC 43879
ACDN01000166.1	Helicobacter bilis ATCC 43879
ACDN01000165.1	Helicobacter bilis ATCC 43879
ACDN01000164.1	Helicobacter bilis ATCC 43879
ACDN01000163.1	Helicobacter bilis ATCC 43879
ACDN01000162.1	Helicobacter bilis ATCC 43879
ACDN01000161.1	Helicobacter bilis ATCC 43879
ACDN01000160.1	Helicobacter bilis ATCC 43879
ACDN01000159.1	Helicobacter bilis ATCC 43879
ACDN01000158.1	Helicobacter bilis ATCC 43879
ACDN01000157.1	Helicobacter bilis ATCC 43879
ACDN01000156.1	Helicobacter bilis ATCC 43879
ACDN01000155.1	Helicobacter bilis ATCC 43879
ACDN01000154.1	Helicobacter bilis ATCC 43879
ACDN01000153.1	Helicobacter bilis ATCC 43879
ACDN01000152.1	Helicobacter bilis ATCC 43879
ACDN01000151.1	Helicobacter bilis ATCC 43879
ACDN01000150.1	Helicobacter bilis ATCC 43879
ACDN01000149.1	Helicobacter bilis ATCC 43879
ACDN01000148.1	Helicobacter bilis ATCC 43879
ACDN01000147.1	Helicobacter bilis ATCC 43879
ACDN01000146.1	Helicobacter bilis ATCC 43879
ACDN01000145.1	Helicobacter bilis ATCC 43879
ACDN01000144.1	Helicobacter bilis ATCC 43879
ACDN01000143.1	Helicobacter bilis ATCC 43879
ACDN01000142.1	Helicobacter bilis ATCC 43879
ACDN01000141.1	Helicobacter bilis ATCC 43879
ACDN01000140.1	Helicobacter bilis ATCC 43879
ACDN01000139.1	Helicobacter bilis ATCC 43879
ACDN01000138.1	Helicobacter bilis ATCC 43879
ACDN01000137.1	Helicobacter bilis ATCC 43879
ACDN01000136.1	Helicobacter bilis ATCC 43879
ACDN01000135.1	Helicobacter bilis ATCC 43879
ACDN01000134.1	Helicobacter bilis ATCC 43879
ACDN01000133.1	Helicobacter bilis ATCC 43879
ACDN01000132.1	Helicobacter bilis ATCC 43879
ACDN01000131.1	Helicobacter bilis ATCC 43879
ACDN01000130.1	Helicobacter bilis ATCC 43879
ACDN01000129.1	Helicobacter bilis ATCC 43879
ACDN01000128.1	Helicobacter bilis ATCC 43879
ACDN01000127.1	Helicobacter bilis ATCC 43879
ACDN01000126.1	Helicobacter bilis ATCC 43879
ACDN01000125.1	Helicobacter bilis ATCC 43879
ACDN01000124.1	Helicobacter bilis ATCC 43879
ACDN01000123.1	Helicobacter bilis ATCC 43879
ACDN01000122.1	Helicobacter bilis ATCC 43879
ACDN01000121.1	Helicobacter bilis ATCC 43879
ACDN01000120.1	Helicobacter bilis ATCC 43879
ACDN01000119.1	Helicobacter bilis ATCC 43879
ACDN01000118.1	Helicobacter bilis ATCC 43879
ACDN01000117.1	Helicobacter bilis ATCC 43879
ACDN01000116.1	Helicobacter bilis ATCC 43879
ACDN01000115.1	Helicobacter bilis ATCC 43879
ACDN01000114.1	Helicobacter bilis ATCC 43879
ACDN01000113.1	Helicobacter bilis ATCC 43879
ACDN01000112.1	Helicobacter bilis ATCC 43879
ACDN01000111.1	Helicobacter bilis ATCC 43879
ACDN01000110.1	Helicobacter bilis ATCC 43879
ACDN01000109.1	Helicobacter bilis ATCC 43879
ACDN01000108.1	Helicobacter bilis ATCC 43879
ACDN01000107.1	Helicobacter bilis ATCC 43879
ACDN01000106.1	Helicobacter bilis ATCC 43879
ACDN01000105.1	Helicobacter bilis ATCC 43879
ACDN01000104.1	Helicobacter bilis ATCC 43879
ACDN01000103.1	Helicobacter bilis ATCC 43879
ACDN01000102.1	Helicobacter bilis ATCC 43879
ACDN01000101.1	Helicobacter bilis ATCC 43879
ACDN01000100.1	Helicobacter bilis ATCC 43879
ACDN01000099.1	Helicobacter bilis ATCC 43879
ACDN01000098.1	Helicobacter bilis ATCC 43879
ACDN01000097.1	Helicobacter bilis ATCC 43879
ACDN01000096.1	Helicobacter bilis ATCC 43879
ACDN01000095.1	Helicobacter bilis ATCC 43879
ACDN01000094.1	Helicobacter bilis ATCC 43879
ACDN01000093.1	Helicobacter bilis ATCC 43879
ACDN01000092.1	Helicobacter bilis ATCC 43879
ACDN01000091.1	Helicobacter bilis ATCC 43879
ACDN01000090.1	Helicobacter bilis ATCC 43879
ACDN01000089.1	Helicobacter bilis ATCC 43879
ACDN01000088.1	Helicobacter bilis ATCC 43879
ACDN01000087.1	Helicobacter bilis ATCC 43879
ACDN01000086.1	Helicobacter bilis ATCC 43879
ACDN01000085.1	Helicobacter bilis ATCC 43879
ACDN01000084.1	Helicobacter bilis ATCC 43879
ACDN01000083.1	Helicobacter bilis ATCC 43879
ACDN01000082.1	Helicobacter bilis ATCC 43879
ACDN01000081.1	Helicobacter bilis ATCC 43879
ACDN01000080.1	Helicobacter bilis ATCC 43879
ACDN01000079.1	Helicobacter bilis ATCC 43879
ACDN01000078.1	Helicobacter bilis ATCC 43879
ACDN01000077.1	Helicobacter bilis ATCC 43879
ACDN01000076.1	Helicobacter bilis ATCC 43879
ACDN01000075.1	Helicobacter bilis ATCC 43879
ACDN01000074.1	Helicobacter bilis ATCC 43879
ACDN01000073.1	Helicobacter bilis ATCC 43879
ACDN01000072.1	Helicobacter bilis ATCC 43879
ACDN01000071.1	Helicobacter bilis ATCC 43879
ACDN01000070.1	Helicobacter bilis ATCC 43879
ACDN01000069.1	Helicobacter bilis ATCC 43879
ACDN01000068.1	Helicobacter bilis ATCC 43879
ACDN01000067.1	Helicobacter bilis ATCC 43879
ACDN01000066.1	Helicobacter bilis ATCC 43879
ACDN01000065.1	Helicobacter bilis ATCC 43879
ACDN01000064.1	Helicobacter bilis ATCC 43879
ACDN01000063.1	Helicobacter bilis ATCC 43879
ACDN01000062.1	Helicobacter bilis ATCC 43879
ACDN01000061.1	Helicobacter bilis ATCC 43879
ACDN01000060.1	Helicobacter bilis ATCC 43879
ACDN01000059.1	Helicobacter bilis ATCC 43879
ACDN01000058.1	Helicobacter bilis ATCC 43879
ACDN01000057.1	Helicobacter bilis ATCC 43879
ACDN01000056.1	Helicobacter bilis ATCC 43879
ACDN01000055.1	Helicobacter bilis ATCC 43879
ACDN01000054.1	Helicobacter bilis ATCC 43879
ACDN01000053.1	Helicobacter bilis ATCC 43879
ACDN01000052.1	Helicobacter bilis ATCC 43879
ACDN01000051.1	Helicobacter bilis ATCC 43879
ACDN01000050.1	Helicobacter bilis ATCC 43879
ACDN01000049.1	Helicobacter bilis ATCC 43879
ACDN01000048.1	Helicobacter bilis ATCC 43879
ACDN01000047.1	Helicobacter bilis ATCC 43879
ACDN01000046.1	Helicobacter bilis ATCC 43879
ACDN01000045.1	Helicobacter bilis ATCC 43879
ACDN01000044.1	Helicobacter bilis ATCC 43879
ACDN01000043.1	Helicobacter bilis ATCC 43879
ACDN01000042.1	Helicobacter bilis ATCC 43879
ACDN01000041.1	Helicobacter bilis ATCC 43879
ACDN01000040.1	Helicobacter bilis ATCC 43879
ACDN01000039.1	Helicobacter bilis ATCC 43879
ACDN01000038.1	Helicobacter bilis ATCC 43879
ACDN01000037.1	Helicobacter bilis ATCC 43879
ACDN01000036.1	Helicobacter bilis ATCC 43879
ACDN01000035.1	Helicobacter bilis ATCC 43879
ACDN01000034.1	Helicobacter bilis ATCC 43879
ACDN01000033.1	Helicobacter bilis ATCC 43879
ACDN01000032.1	Helicobacter bilis ATCC 43879
ACDN01000031.1	Helicobacter bilis ATCC 43879
ACDN01000030.1	Helicobacter bilis ATCC 43879
ACDN01000029.1	Helicobacter bilis ATCC 43879
ACDN01000028.1	Helicobacter bilis ATCC 43879
ACDN01000027.1	Helicobacter bilis ATCC 43879
ACDN01000026.1	Helicobacter bilis ATCC 43879
ACDN01000025.1	Helicobacter bilis ATCC 43879
ACDN01000024.1	Helicobacter bilis ATCC 43879
ACDN01000023.1	Helicobacter bilis ATCC 43879
ACDN01000022.1	Helicobacter bilis ATCC 43879
ACDN01000021.1	Helicobacter bilis ATCC 43879
ACDN01000020.1	Helicobacter bilis ATCC 43879
ACDN01000019.1	Helicobacter bilis ATCC 43879
[truncated: 46,688 more rows]
