# Supplementary material for: Efficient and robust RNA-seq process for cultured bacteria and complex community transcriptomes
Source: Genome Biol. 2012 Mar 28;13(3):r23. doi: 10.1186/gb-2012-13-3-r23 (PMC3439974; doi:10.1186/gb-2012-13-3-r23)
Supplement: Additional file 3 — Total mapped reads to top 19 species in stool samples. [file gb-2012-13-3-r23-S3.XLS]

## Sheet: summary
Table S2: Total stool reads mapped to top 19 genomes
Exp	Total reads	Total reads mapped (649 organisms)	Total reads mapped after 97% identity filtering (649 organisms)	Total reads mapped to top 19 organisms	% of total reads mapped to top 19 genomes	% of total reads mapped to E. coli
RIN9_5μg_genomic DNA	120934718	50932720	36630935	32675562	89.2021	0.1856
RIN9_5μg_undepleted total RNA	121054854	94388542	67309380	57265529	85.0781	0.2498
RIN9_5μg_Ribo-Zero Rep1	130686022	80321022	58743461	56449692	96.0953	0.4072
RIN9_5μg_Ribo-Zero Rep2	126143734	77244488	56722553	54510235	96.0998	0.4274
RIN9_50ng_Ribo-Zero Rep1	110820942	83337760	60022671	25297499	42.1466	54.324
RIN9_50ng_Ribo-Zero Rep2	117264348	89180621	64136224	24407888	38.0563	58.3941
RIN9_5ng_Ribo-Zero Rep1	122395444	107185238	77095794	326201	0.423111	95.5072
