# Supplementary material for: Efficient and robust RNA-seq process for cultured bacteria and complex community transcriptomes
Source: Genome Biol. 2012 Mar 28;13(3):r23. doi: 10.1186/gb-2012-13-3-r23 (PMC3439974; doi:10.1186/gb-2012-13-3-r23)
Supplement: Additional file 4 — List of unannotated rRNAs in stool samples. [file gb-2012-13-3-r23-S4.XLS]

## Sheet: fetchOnTin.m8
Table S3: List of unannotated rRNAs
GenBank Accession	Gene tag	position start	position end	Silva datase rRNA hit	Identity	Align Length	Mismatches	Gaps	Qbegin	Qend	Sbegin	Send	evalue	bit score
NZ_ACBX02000036.1	PREVCOP_06045	297	434
NZ_AAVP02000030.1	RUMTOR_02826	3861	4361	AAVP02000029.2652.5155	100	501	0	0	1	501	822	322	0	993
NZ_AAVO02000037.1	RUMOBE_04123	12966	13259	AAVO02000004.2228.5109	99.65	286	1	0	9	294	2882	2597	6e-158	559
NZ_AAVN02000007.1	COLAER_01673	7077	7715	CU538945.30604.32587	100	627	0	0	13	639	967	1593	0	1243
NZ_AAXA02000006.1	DORFOR_00212	101	292	AAXA02000007.1.1294	100	192	0	0	1	192	1101	1292	2e-104	381
NZ_AAVP02000048.1	RUMTOR_02903	518	1018	AAVP02000025.5867.8851	100	501	0	0	1	501	322	822	0	993
NZ_AAVP02000036.1	RUMTOR_02864	2362	2505	ACWP01000057.406.2576	100	144	0	0	1	144	686	829	6e-76	285
NZ_AAVO02000010.1	RUMOBE_02441	101405	101734	AAVO02000004.2228.5109	100	330	0	0	1	330	2286	2615	0	654
NZ_ABFZ02000023.1	BACSTE_03848	467231	467455	BAAU01000613.2.2872	99.56	225	1	0	1	225	2416	2192	1e-121	438
NZ_AAVP02000047.1	RUMTOR_02899	1	160	AAVP02000029.2652.5155	100	160	0	0	1	160	518	677	2e-85	317
NZ_AAVO02000059.1	RUMOBE_04227	333	485	AAVO02000010.99127.102000	100	153	0	0	1	153	1544	1392	3e-81	303
NZ_ABGC03000012.1	CLOSS21_00202	27	311	FP929061.46407.49292	97.54	285	2	3	4	285	2110	2392	5e-137	490
NZ_AAVP02000030.1	RUMTOR_02824	2808	3587	AAVP02000030.1698.4629	100	780	0	0	1	780	1822	1043	0	1546
NZ_ABFZ02000021.1	BACSTE_02699	1056	1277	AY176284.1.1749	100	18	0	0	126	143	1091	1074	1.6	36.2
NZ_AAVP02000036.1	RUMTOR_02861	848	1249	AAVP02000029.2652.5155	100	391	0	0	12	402	1	391	0	775
NZ_AAVN02000007.1	COLAER_01671	4189	4671	AB616131.1.1467	100	483	0	0	1	483	958	1440	0	957
NZ_AAVP02000005.1	RUMTOR_01386	19	345	ACWP01000057.406.2576	97.52	323	5	3	5	327	694	1013	4e-156	553
NZ_ABGC03000034.1	CLOSS21_01432	510	635	FP929039.3067637.3070516	100	126	0	0	1	126	2422	2547	3e-65	250
NZ_AAVP02000029.1	RUMTOR_02810	2641	3042	AAVP02000029.2652.5155	100	391	0	0	12	402	1	391	0	775
NZ_ABGC03000012.1	CLOSS21_00203	343	660	FP929061.46407.49292	100	318	0	0	1	318	2424	2741	2e-179	630
NZ_ABED02000025.1	FAEPRAM212_01	292059	292412	JF167947.1.1333	100	354	0	0	1	354	510	863	0	702
NZ_AAVO02000037.1	RUMOBE_04125	13241	13567	AAVO02000004.2228.5109	98.74	318	2	2	1	316	2615	2298	5e-165	583
NZ_AAVP02000039.1	RUMTOR_02872	106	606	AAVP02000025.5867.8851	100	501	0	0	1	501	822	322	0	993
NZ_AAVP02000049.1	RUMTOR_02904	1082	1306	ACWP01000057.406.2576	99.56	226	0	1	1	225	686	911	7e-120	432
NZ_ABGC03000025.1	CLOSS21_00724	289	480	FR749934.1.1515	100	192	0	0	1	192	1316	1507	2e-104	381
NZ_ABGC03000005.1	CLOSS21_00102	166	432	FP929061.46407.49292	100	267	0	0	1	267	2126	2392	5e-149	529
NZ_ABGC03000034.1	CLOSS21_01431	560	712	FP929061.46407.49292	100	153	0	0	1	153	2474	2626	3e-81	303
NZ_AAVP02000047.1	RUMTOR_02901	579	1358	ACWP01000057.406.2576	100	780	0	0	1	780	282	1061	0	1546
NZ_AAVP02000030.1	RUMTOR_02820	1844	2161	ACWP01000057.406.2576	100	318	0	0	1	318	2025	1708	2e-179	630
NZ_ABGC03000032.1	CLOSS21_01371	164914	165231	FP929061.46407.49292	100	318	0	0	1	318	2741	2424	2e-179	630
NZ_AAVP02000040.1	RUMTOR_02874	258	536	FR749932.1.1616	100	203	0	0	77	279	1526	1324	8e-111	402
NZ_AAVP02000048.1	RUMTOR_02902	186	587	AAVP02000029.2652.5155	100	391	0	0	12	402	1	391	0	775
NZ_GG774954.1	HMPREF9010_03	259	417	ACRS01000080.5.3094	100	159	0	0	1	159	2684	2842	8e-85	315
NZ_AAVP02000034.1	RUMTOR_02853	1162	1662	AAVP02000025.5867.8851	100	501	0	0	1	501	822	322	0	993
NZ_AAVO02000051.1	RUMOBE_04213	709	861	AAVO02000010.99127.102000	100	153	0	0	1	153	1544	1392	3e-81	303
NZ_AAVP02000039.1	RUMTOR_02873	537	938	AAVP02000029.2652.5155	100	391	0	0	1	391	391	1	0	775
NZ_ABGC03000034.1	CLOSS21_01430	212	478	FP929061.46407.49292	100	267	0	0	1	267	2126	2392	5e-149	529
NZ_AAVP02000042.1	RUMTOR_02885	1330	1623	ACWP01000057.406.2576	100	289	0	0	1	289	2025	1737	4e-162	573
NZ_AAVP02000034.1	RUMTOR_02851	109	888	ACWP01000057.406.2576	100	780	0	0	1	780	1061	282	0	1546
NZ_ABGC03000006.1	CLOSS21_00104	392	583	FR749934.1.1515	100	192	0	0	1	192	1316	1507	2e-104	381
NZ_ABGC03000042.1	CLOSS21_02655	354	545	FR749934.1.1515	100	192	0	0	1	192	1316	1507	2e-104	381
NZ_AAVP02000005.1	RUMTOR_01387	757	1008	ACWP01000057.406.2576	100	252	0	0	1	252	1425	1676	4e-140	500
NZ_ABGC03000005.1	CLOSS21_00103	464	804	FP929061.46407.49292	100	315	0	0	1	315	2424	2738	1e-177	624
NC_012781.1	EUBREC_2303	2164434	2164595	HM040977.1.1257	95.65	23	1	0	104	126	772	750	0.28	38.2
NZ_AAVP02000043.1	RUMTOR_02886	276	572	AAVP02000029.2652.5155	100	286	0	0	1	286	286	1	3e-160	567
NZ_AAVO02000010.1	RUMOBE_02440	100518	100670	AAVO02000010.99127.102000	100	153	0	0	1	153	1392	1544	3e-81	303
NZ_ABFZ02000016.1	BACSTE_00471	1029	1250	AY176284.1.1749	100	18	0	0	126	143	1091	1074	1.6	36.2
NZ_ACOP02000079.1	FAEPRAA2165_0	79	947	BAAY01000260.1109.3941	99.77	869	2	0	1	869	1443	2311	0	1707
NZ_AAVP02000034.1	RUMTOR_02854	1593	1994	AAVP02000029.2652.5155	100	391	0	0	1	391	391	1	0	775
NZ_ABGC03000042.1	CLOSS21_02654	100	240	JF217174.1.1354	100	141	0	0	1	141	1054	1194	4e-74	280
NZ_ABGC03000021.1	CLOSS21_00494	555	746	AJ973277.1.1534	98.96	192	2	0	1	192	1337	1528	1e-99	365
NZ_AAVP02000025.1	RUMTOR_02783	8030	8530	AAVP02000025.5867.8851	100	501	0	0	1	501	822	322	0	993
NZ_AAVO02000060.1	RUMOBE_04229	1	288	AAVO02000004.2228.5109	100	287	0	0	1	287	2438	2152	6e-161	569
NZ_AAVO02000004.1	RUMOBE_01295	4513	4842	AAVO02000004.2228.5109	100	330	0	0	1	330	2286	2615	0	654
NZ_ABFZ02000022.1	BACSTE_02883	101814	102017	AY176284.1.1749	100	18	0	0	126	143	1091	1074	1.4	36.2
NZ_ABGC03000032.1	CLOSS21_01372	165263	165529	FP929061.46407.49292	100	267	0	0	1	267	2392	2126	5e-149	529
NZ_AAVO02000052.1	RUMOBE_04214	253	582	AAVO02000004.2228.5109	100	330	0	0	1	330	2615	2286	0	654
NZ_AAVN02000007.1	COLAER_01802	140855	141202	JF161584.1.1345	99.71	348	0	1	1	348	956	1302	0	674
NZ_ABFZ02000023.1	BACSTE_03847	466896	467354	BABB01000067.2599.5477	100	459	0	0	1	459	2751	2293	0	910
NZ_ABGC03000036.1	CLOSS21_02122	345	536	FR749934.1.1515	100	192	0	0	1	192	1316	1507	2e-104	381
NZ_ABED02000029.1	FAEPRAM212_02	88014	88817	ABED02000023.78760.81592	100	804	0	0	1	804	1443	2246	0	1594
NZ_AAVP02000005.1	RUMTOR_01389	1040	1357	ACWP01000057.406.2576	100	318	0	0	1	318	1708	2025	2e-179	630
NZ_AAVO02000059.1	RUMOBE_04226	130	282	AAVO02000004.2228.5109	100	153	0	0	1	153	1754	1602	3e-81	303
NZ_AAVP02000030.1	RUMTOR_02821	2172	2402	FP929055.2908.5795	100	231	0	0	1	231	2414	2184	1e-127	458
NZ_AAVP02000030.1	RUMTOR_02823	2546	2734	FP929055.2908.5795	100	189	0	0	1	189	2040	1852	1e-102	375
NZ_AAVP02000030.1	RUMTOR_02826	3861	4361	AAVP02000029.2652.5155	100	501	0	0	1	501	822	322	0	993
NZ_AAXA02000006.1	DORFOR_00212	101	292	AAXA02000007.1.1294	100	192	0	0	1	192	1101	1292	2e-104	381
NZ_AAVP02000036.1	RUMTOR_02864	2362	2505	ACWP01000057.406.2576	100	144	0	0	1	144	686	829	6e-76	285
NZ_AAVO02000010.1	RUMOBE_02441	101405	101734	AAVO02000004.2228.5109	100	330	0	0	1	330	2286	2615	0	654
NZ_AAVP02000047.1	RUMTOR_02899	1	160	AAVP02000029.2652.5155	100	160	0	0	1	160	518	677	2e-85	317
NZ_AAVO02000059.1	RUMOBE_04227	333	485	AAVO02000010.99127.102000	100	153	0	0	1	153	1544	1392	3e-81	303
NZ_AAVP02000025.1	RUMTOR_02782	7209	7352	ACWP01000057.406.2576	100	144	0	0	1	144	829	686	6e-76	285
NZ_AAVP02000030.1	RUMTOR_02824	2808	3587	AAVP02000030.1698.4629	100	780	0	0	1	780	1822	1043	0	1546
NZ_ACOP02000079.1	FAEPRAA2165_02967	79	947	BAAY01000260.1109.3941	99.77	869	2	0	1	869	1443	2311	0	1707
NZ_ABED02000023.1	FAEPRAM212_01167	82486	82839	JF161374.1.1333	100	354	0	0	1	354	863	510	0	702
NZ_ABGC03000025.1	CLOSS21_00724	289	480	FR749934.1.1515	100	192	0	0	1	192	1316	1507	2e-104	381
NZ_AAVP02000047.1	RUMTOR_02901	579	1358	ACWP01000057.406.2576	100	780	0	0	1	780	282	1061	0	1546
NZ_ABGC03000032.1	CLOSS21_01371	164914	165231	FP929061.46407.49292	100	318	0	0	1	318	2741	2424	2e-179	630
NZ_AAVP02000034.1	RUMTOR_02853	1162	1662	AAVP02000025.5867.8851	100	501	0	0	1	501	822	322	0	993
NZ_ABFZ02000019.1	BACSTE_01504	459	617	BABD01000389.2136.5014	100	159	0	0	1	159	2685	2843	8e-85	315
NZ_AAVP02000025.1	RUMTOR_02784	8461	8862	AAVP02000029.2652.5155	100	391	0	0	1	391	391	1	0	775
NZ_ABGC03000034.1	CLOSS21_01430	212	478	FP929061.46407.49292	100	267	0	0	1	267	2126	2392	5e-149	529
NZ_ABGC03000042.1	CLOSS21_02655	354	545	FR749934.1.1515	100	192	0	0	1	192	1316	1507	2e-104	381
NZ_ABGC03000005.1	CLOSS21_00103	464	804	FP929061.46407.49292	100	315	0	0	1	315	2424	2738	1e-177	624
NZ_AAVP02000036.1	RUMTOR_02863	1436	1684	AAVP02000025.5867.8851	99.6	249	0	1	1	249	575	822	2e-133	478
NZ_AAVP02000034.1	RUMTOR_02854	1593	1994	AAVP02000029.2652.5155	100	391	0	0	1	391	391	1	0	775
NZ_ABGC03000042.1	CLOSS21_02654	100	240	JF217174.1.1354	100	141	0	0	1	141	1054	1194	4e-74	280
NZ_ABGC03000021.1	CLOSS21_00494	555	746	AJ973277.1.1534	98.96	192	2	0	1	192	1337	1528	1e-99	365
NZ_AAVO02000060.1	RUMOBE_04229	1	288	AAVO02000004.2228.5109	100	287	0	0	1	287	2438	2152	6e-161	569
NZ_ABGC03000032.1	CLOSS21_01372	165263	165529	FP929061.46407.49292	100	267	0	0	1	267	2392	2126	5e-149	529
NZ_AAVO02000052.1	RUMOBE_04214	253	582	AAVO02000004.2228.5109	100	330	0	0	1	330	2615	2286	0	654
NZ_AAVP02000030.1	RUMTOR_02821	2172	2402	FP929055.2908.5795	100	231	0	0	1	231	2414	2184	1e-127	458
NZ_AAVO02000037.1	RUMOBE_04123	12966	13259	AAVO02000004.2228.5109	99.65	286	1	0	9	294	2882	2597	6e-158	559
NZ_AAVN02000007.1	COLAER_01673	7077	7715	CU538945.30604.32587	100	627	0	0	13	639	967	1593	0	1243
NZ_AAVP02000048.1	RUMTOR_02903	518	1018	AAVP02000025.5867.8851	100	501	0	0	1	501	322	822	0	993
NZ_ABFZ02000023.1	BACSTE_03848	467231	467455	BAAU01000613.2.2872	99.56	225	1	0	1	225	2416	2192	1e-121	438
NZ_GG774962.1	HMPREF9010_04997	153	302	ACRS01000080.5.3094	100	150	0	0	1	150	2942	2793	2e-79	297
NZ_ABGC03000012.1	CLOSS21_00202	27	311	FP929061.46407.49292	97.54	285	2	3	4	285	2110	2392	5e-137	490
NZ_AAVP02000036.1	RUMTOR_02861	848	1249	AAVP02000029.2652.5155	100	391	0	0	12	402	1	391	0	775
NZ_AAVN02000007.1	COLAER_01671	4189	4671	AB616131.1.1467	100	483	0	0	1	483	958	1440	0	957
NZ_GG774957.1	HMPREF9010_04977	124000	124158	ACRS01000080.5.3094	100	159	0	0	1	159	2842	2684	8e-85	315
NZ_ABGC03000034.1	CLOSS21_01432	510	635	FP929039.3067637.3070516	100	126	0	0	1	126	2422	2547	3e-65	250
NZ_ABFZ02000023.1	BACSTE_03846	466804	466962	BABB01000067.2599.5477	100	159	0	0	1	159	2843	2685	8e-85	315
NZ_AAVP02000044.1	RUMTOR_02891	972	1373	AAVP02000029.2652.5155	100	391	0	0	12	402	1	391	0	775
NZ_AAVP02000029.1	RUMTOR_02810	2641	3042	AAVP02000029.2652.5155	100	391	0	0	12	402	1	391	0	775
NZ_ABGC03000012.1	CLOSS21_00203	343	660	FP929061.46407.49292	100	318	0	0	1	318	2424	2741	2e-179	630
NZ_AAVO02000037.1	RUMOBE_04125	13241	13567	AAVO02000004.2228.5109	98.74	318	2	2	1	316	2615	2298	5e-165	583
NZ_AAVP02000039.1	RUMTOR_02872	106	606	AAVP02000025.5867.8851	100	501	0	0	1	501	822	322	0	993
NZ_AAVP02000049.1	RUMTOR_02904	1082	1306	ACWP01000057.406.2576	99.56	226	0	1	1	225	686	911	7e-120	432
NZ_ABGC03000005.1	CLOSS21_00102	166	432	FP929061.46407.49292	100	267	0	0	1	267	2126	2392	5e-149	529
NZ_ABGC03000034.1	CLOSS21_01431	560	712	FP929061.46407.49292	100	153	0	0	1	153	2474	2626	3e-81	303
NZ_AAVP02000030.1	RUMTOR_02820	1844	2161	ACWP01000057.406.2576	100	318	0	0	1	318	2025	1708	2e-179	630
NZ_AAVP02000040.1	RUMTOR_02874	258	536	FR749932.1.1616	100	203	0	0	77	279	1526	1324	8e-111	402
NZ_AAVP02000048.1	RUMTOR_02902	186	587	AAVP02000029.2652.5155	100	391	0	0	12	402	1	391	0	775
NZ_AAVO02000051.1	RUMOBE_04213	709	861	AAVO02000010.99127.102000	100	153	0	0	1	153	1544	1392	3e-81	303
NZ_GG774961.1	HMPREF9010_04995	14478	14636	ACRS01000080.5.3094	100	159	0	0	1	159	2842	2684	8e-85	315
NZ_AAVP02000034.1	RUMTOR_02851	109	888	ACWP01000057.406.2576	100	780	0	0	1	780	1061	282	0	1546
NZ_ABGC03000006.1	CLOSS21_00104	392	583	FR749934.1.1515	100	192	0	0	1	192	1316	1507	2e-104	381
NZ_AAVP02000005.1	RUMTOR_01387	757	1008	ACWP01000057.406.2576	100	252	0	0	1	252	1425	1676	4e-140	500
NZ_AAVO02000010.1	RUMOBE_02440	100518	100670	AAVO02000010.99127.102000	100	153	0	0	1	153	1392	1544	3e-81	303
NZ_ABED02000025.1	FAEPRAM212_01691	292059	292412	JF167947.1.1333	100	354	0	0	1	354	510	863	0	702
NZ_GG774954.1	HMPREF9010_03383	1	325	ACRP01000155.2513.5850	99.69	322	0	1	5	325	2428	2749	5e-177	622
NZ_AAVP02000025.1	RUMTOR_02783	8030	8530	AAVP02000025.5867.8851	100	501	0	0	1	501	822	322	0	993
NZ_AAVO02000004.1	RUMOBE_01295	4513	4842	AAVO02000004.2228.5109	100	330	0	0	1	330	2286	2615	0	654
NZ_ACOP02000004.1	FAEPRAA2165_00318	48772	48918	GQ448805.1.1857	95.8	143	3	3	8	147	274	416	8e-54	212
NZ_AAVN02000007.1	COLAER_01802	140855	141202	JF161584.1.1345	99.71	348	0	1	1	348	956	1302	0	674
NZ_ABFZ02000023.1	BACSTE_03847	466896	467354	BABB01000067.2599.5477	100	459	0	0	1	459	2751	2293	0	910
NZ_AAVP02000005.1	RUMTOR_01389	1040	1357	ACWP01000057.406.2576	100	318	0	0	1	318	1708	2025	2e-179	630
NZ_ABED02000029.1	FAEPRAM212_02572	88014	88817	ABED02000023.78760.81592	100	804	0	0	1	804	1443	2246	0	1594
NZ_AAVO02000059.1	RUMOBE_04226	130	282	AAVO02000004.2228.5109	100	153	0	0	1	153	1754	1602	3e-81	303
NZ_AAVO02000037.1	RUMOBE_04124	13173	13379	AAVO02000004.2228.5109	99.52	207	1	0	1	207	2683	2477	6e-111	402
NZ_AAVP02000030.1	RUMTOR_02822	2193	2444	ACWP01000057.406.2576	100	252	0	0	1	252	1676	1425	4e-140	500
NZ_AAVP02000005.1	RUMTOR_01385	1	161	ACWP01000057.406.2576	93.42	152	6	4	10	161	682	829	3e-47	190
NZ_AAVP02000036.1	RUMTOR_02862	1364	1465	AAVP02000029.2652.5155	96.91	97	0	3	1	97	506	599	1e-33	145
NZ_AAVP02000039.1	RUMTOR_02873	537	938	AAVP02000029.2652.5155	100	391	0	0	1	391	391	1	0	775
NZ_AAVP02000005.1	RUMTOR_01388	799	1029	FP929055.2908.5795	100	231	0	0	1	231	2184	2414	1e-127	458
NZ_AAVP02000050.1	RUMTOR_02905	1	242	HM302892.1.1352	96.62	237	2	5	9	242	1151	918	1e-100	369
NZ_AAVP02000042.1	RUMTOR_02885	1330	1623	ACWP01000057.406.2576	100	289	0	0	1	289	2025	1737	4e-162	573
NZ_ABGC03000036.1	CLOSS21_02122	345	536	FR749934.1.1515	100	192	0	0	1	192	1316	1507	2e-104	381
NZ_GG774961.1	HMPREF9010_04994	14378	14527	ACRS01000080.5.3094	100	150	0	0	1	150	2942	2793	2e-79	297
NZ_GG774954.1	HMPREF9010_03384	259	417	ACRS01000080.5.3094	100	159	0	0	1	159	2684	2842	8e-85	315
NZ_AAVP02000043.1	RUMTOR_02886	276	572	AAVP02000029.2652.5155	100	286	0	0	1	286	286	1	3e-160	567
NZ_ACOP02000077.1	FAEPRAA2165_02966	65	259	GQ448805.1.1857	93.53	170	9	2	24	191	218	387	3e-60	234
NZ_GG774960.1	HMPREF9010_04598	202573	202731	ACRS01000080.5.3094	100	159	0	0	1	159	2842	2684	8e-85	315
NZ_GG774954.1	HMPREF9010_03383	1	325	ACRP01000155.2513.5850	99.69	322	0	1	5	325	2428	2749	5e-177	622
NZ_ABFZ02000021.1	BACSTE_02699	1056	1277	AY176284.1.1749	100	18	0	0	126	143	1091	1074	1.6	36.2
NZ_ABFZ02000016.1	BACSTE_00471	1029	1250	AY176284.1.1749	100	18	0	0	126	143	1091	1074	1.6	36.2
NZ_AAVP02000005.1	RUMTOR_01386	19	345	ACWP01000057.406.2576	97.52	323	5	3	5	327	694	1013	4e-156	553
NZ_AAVP02000030.1	RUMTOR_02822	2193	2444	ACWP01000057.406.2576	100	252	0	0	1	252	1676	1425	4e-140	500
NZ_GG774961.1	HMPREF9010_04	14478	14636	ACRS01000080.5.3094	100	159	0	0	1	159	2842	2684	8e-85	315
NZ_AAVP02000030.1	RUMTOR_02823	2546	2734	FP929055.2908.5795	100	189	0	0	1	189	2040	1852	1e-102	375
NZ_AAVP02000005.1	RUMTOR_01385	1	161	ACWP01000057.406.2576	93.42	152	6	4	10	161	682	829	3e-47	190
NZ_AAVP02000044.1	RUMTOR_02891	972	1373	AAVP02000029.2652.5155	100	391	0	0	12	402	1	391	0	775
NZ_ABFZ02000023.1	BACSTE_03846	466804	466962	BABB01000067.2599.5477	100	159	0	0	1	159	2843	2685	8e-85	315
NZ_AAVP02000025.1	RUMTOR_02784	8461	8862	AAVP02000029.2652.5155	100	391	0	0	1	391	391	1	0	775
NZ_ABED02000023.1	FAEPRAM212_01	81496	81804	ABED02000023.78760.81592	100	97	0	0	1	97	97	1	2e-47	192
NZ_ABYJ02000383.1	ROSINTL182_09	1	144	HM007596.1.2482	99.31	144	1	0	1	144	1442	1299	2e-73	278
NZ_GG774958.1	HMPREF9010_05	152	325	X85400.1.1799	92	25	2	0	92	116	217	241	4.8	34.2
NZ_AAVP02000025.1	RUMTOR_02782	7209	7352	ACWP01000057.406.2576	100	144	0	0	1	144	829	686	6e-76	285
NZ_AAVP02000036.1	RUMTOR_02863	1436	1684	AAVP02000025.5867.8851	99.6	249	0	1	1	249	575	822	2e-133	478
NZ_GG774954.1	HMPREF9010_03	1	325	ACRP01000155.2513.5850	99.69	322	0	1	5	325	2428	2749	5e-177	622
NZ_ABFZ02000019.1	BACSTE_01504	459	617	BABD01000389.2136.5014	100	159	0	0	1	159	2685	2843	8e-85	315
NZ_AAVO02000037.1	RUMOBE_04124	13173	13379	AAVO02000004.2228.5109	99.52	207	1	0	1	207	2683	2477	6e-111	402
