# Supplementary material for: Efficient and robust RNA-seq process for cultured bacteria and complex community transcriptomes
Source: Genome Biol. 2012 Mar 28;13(3):r23. doi: 10.1186/gb-2012-13-3-r23 (PMC3439974; doi:10.1186/gb-2012-13-3-r23)
Supplement: Additional file 5 — Sample recovery through the RNA-seq process assessed by the Agilent Bioanalyzer RNA 6000 Pico and DNA High Sensitivity Kits. [file gb-2012-13-3-r23-S5.XLS]

## Sheet: Sheet1
Table S4: Sample recovery through the RNA-seq process assessed by the Agilent Bioanalyzer RNA 6000 Pico and DNA High Sensitivity Kits
5 μg RNA input*	Recovery following Ribo-Zero (ng)	Recovery following fragmentation (ng)	Recovery following cDNA synthesis (ng)	Recovery (ng) following PCR enrichment of Illumina libraries (15 cycles: 2-4ul input/reaction)
PER replicate 1	22.74	14.85	21.15	34.3
PER replicate 2	15.9	8.6	15.6	45.7
Stool A replicate 1	42	28.25	41.4	54
Stool A replicate 2	41.1	27.5	44.7	70.5
Stool B replicate 1	15.39	1	1.44	31.5
Stool B replicate 2	17.19	2.73	4.95	48.5
*DNase treated RNA
