# Supplementary material for: Efficient and robust RNA-seq process for cultured bacteria and complex community transcriptomes
Source: Genome Biol. 2012 Mar 28;13(3):r23. doi: 10.1186/gb-2012-13-3-r23 (PMC3439974; doi:10.1186/gb-2012-13-3-r23)
Supplement: Additional file 6 — RNA-seq metrics and Sequence Read Archive accession numbers. [file gb-2012-13-3-r23-S6.XLS]

## Sheet: Page1_1
Table S5: RNA-seq metrics and Sequence Read Archive accession numbers
Experiment_Paper Figure	sample	RunType	Read Type	Mean Read Length (P)	Barcode	Submission Accession	Study Accession	Experiment Accession	Total Reads (P)	PF Reads (P)	PF Reads Aligned (P)	Reads Aligned in Pairs	Reads Aligned in Pairs %
P.marinus_total RNA_Figures 1 and S1	P. marinus total RNA (undepleted)	GAII	Single	36	NULL	SRA050651	SRP011374	SRX128088	36722179	31934010	31581964	0	0
E.coli_total RNA_Figures 1 and S1	E. coli total RNA (undepleted)		Paired	76	NULL	SRA050648	SRP011371	SRX127965	49979354	40535506	39080941	37931610	97.0591
R.sphaeroides_total RNA_Figures 1 and S1	R. sphaeroides total RNA (undepleted)		Paired	76	NULL	SRA050650	SRP011373	SRX128091	61704112	39444992	37806294	36454906	96.4255
P.marinus_MICROBExpress_Figures 1 and S1	P. marinus MICROBExpress		Single	36	NULL	SRA050651	SRP011374	SRX128087	34614227	31055528	30665847	0	0
E.coli_MICROBExpress_Figures 1 and S1	E. coli MICROBExpress		Paired	76	NULL	SRA050648	SRP011371	SRX127967	48394536	39926088	38680350	37798890	97.7212
R.sphaeroides_MICROBExpress_Figures 1 and S1	R. sphaeroides MICROBExpress		Paired	76	NULL	SRA050650	SRP011373	SRX128089	46928328	39191246	37123573	35870638	96.625
E.coli_mRNAOnly_Figures 1 and S1	E. coli RNA-ONLY		Single	36	NULL	SRA050648	SRP011371	SRX127970	17710091	15893445	15290051	0	0
R.sphaeroides_mRNAOnly_Figures 1 and S1	R. sphaeroides RNA-ONLY		Single	36	NULL	SRA050650	SRP011373	SRX128092	22917718	20393840	19249266	0	0
ERP_DSN_Figures 1, S1 and S2	PERpool_TotalRNA		Single	36	NULL	SRA050649	SRP011372	SRX127978	14618792	13092721	5103070	0	0
	PERpool_DSN		Single	36	NULL	SRA050649	SRP011372	SRX128047	17471821	15396820	7606821	0	0
ERP_NUGEN_ProkaryoticOvationRNA-seq (Figure S1)	PERpool_500ng total RNA (Undepleted)	HiSeq	Paired	101	TCTCGGTC	SRA050649	SRP011372	SRX128309	4199734	3911372	3852956	3796782	98.5421
			Paired	101	ATTGTCTG	SRA050649	SRP011372	SRX127994	4667000	4337006	4287002	4240080	98.9055
			Paired	101	GAACCTAG	SRA050649	SRP011372	SRX128068	4789870	4446322	4370730	4297962	98.3351
			Paired	101	TAATGAAC	SRA050649	SRP011372	SRX128321	4019450	3734440	3691746	3651414	98.9075
			Paired	101	TCTCGGTC	SRA050649	SRP011372	SRX128309	4195114	3933912	3871674	3812172	98.4631
			Paired	101	ATTGTCTG	SRA050649	SRP011372	SRX127994	4657644	4356156	4303184	4253700	98.8501
			Paired	101	GAACCTAG	SRA050649	SRP011372	SRX128068	4772598	4459810	4380971	4305206	98.2706
			Paired	101	TAATGAAC	SRA050649	SRP011372	SRX128321	4007218	3748822	3703108	3659864	98.8322
			total reads						35308628	32927840	32461371	32017180
	PERpool_500ng_Ovation	HiSeq	Paired	101	AACAATGG	SRA050649	SRP011372	SRX127988	3265836	3009354	2893023	2791866	96.5034
			Paired	101	ATTCCTCT	SRA050649	SRP011372	SRX128012	3616532	3340400	3196300	3070342	96.0593
			Paired	101	GAAGGAAG	SRA050649	SRP011372	SRX128058	3553164	3276680	3141131	3023294	96.2486
			Paired	101	TCGCTAGA	SRA050649	SRP011372	SRX128312	3659850	3371636	3240340	3126096	96.4743
			Paired	101	AACAATGG	SRA050649	SRP011372	SRX127988	3258972	3023610	2903672	2799716	96.4198
			Paired	101	ATTCCTCT	SRA050649	SRP011372	SRX128012	3602264	3349492	3203580	3075930	96.0154
			Paired	101	GAAGGAAG	SRA050649	SRP011372	SRX128058	3543442	3291516	3152612	3032330	96.1847
			Paired	101	TCGCTAGA	SRA050649	SRP011372	SRX128312	3636616	3373042	3239313	3123008	96.4096
			total reads						28136676	26035730	24969971	24042582
RiboZero Reproducibility and Comparison of intact vs fragemented RNA_Figure 2	PERpool_fragmented RNA_Ribo-Zero treated	HiSeq	Single	36	GCACACGA	SRA050649	SRP011372	SRX128042	913019	874452	868176	0	0
			Single	36	TCTGGCGA	SRA050649	SRP011372	SRX128071	516812	496078	492536	0	0
			Single	36	CATAGCGA	SRA050649	SRP011372	SRX128001	778702	746823	741548	0	0
			Single	36	CAGGAGCC	SRA050649	SRP011372	SRX128055	770430	738377	733220	0	0
			Single	36	TGTCGGAT	SRA050649	SRP011372	SRX128073	716677	688243	683433	0	0
			Single	36	ATTATGTT	SRA050649	SRP011372	SRX128013	821931	788446	782964	0	0
			Single	36	CCTACCAT	SRA050649	SRP011372	SRX128048	879188	843169	837171	0	0
			Single	36	TACTTAGC	SRA050649	SRP011372	SRX128022	532722	511019	507504	0	0
			total reads						5929481	5686607	5646552
	PERpool_intact total RNA	HiSeq	Single	36	GAAGAAGT	SRA050649	SRP011372	SRX128038	872002	856457	854893	0	0
			Single	36	AGGATCTA	SRA050649	SRP011372	SRX128078	628040	616438	615309	0	0
			Single	36	GACAGTAA	SRA050649	SRP011372	SRX128023	992110	974162	972361	0	0
			Single	36	CCTATGCC	SRA050649	SRP011372	SRX128029	1206804	1183270	1180851	0	0
			Single	36	TCGCCTTG	SRA050649	SRP011372	SRX128063	955544	936759	934989	0	0
			Single	36	ATAGCGTC	SRA050649	SRP011372	SRX128019	1137802	1116690	1114428	0	0
			Single	36	GTCGCCTT	SRA050649	SRP011372	SRX128035	1077760	1055981	1053994	0	0
			Single	36	ATTCTAGG	SRA050649	SRP011372	SRX128017	1105721	1084817	1082859	0	0
			total reads						7975783	7824574	7809684
	PERpool_intact_ RiboZero Replicate1	HiSeq	Single	36	CGTTACCA	SRA050649	SRP011372	SRX127984	812185	787303	783764	0	0
			Single	36	GTCTGATG	SRA050649	SRP011372	SRX127993	480658	466473	464485	0	0
			Single	36	TTACGCAC	SRA050649	SRP011372	SRX128081	796083	771467	768109	0	0
			Single	36	TTGAATAG	SRA050649	SRP011372	SRX128056	715377	694048	690996	0	0
			Single	36	AAGACACT	SRA050649	SRP011372	SRX128062	818566	794074	790599	0	0
			Single	36	CAGCAAGG	SRA050649	SRP011372	SRX128002	754976	731926	728665	0	0
			Single	36	TCCAGCAA	SRA050649	SRP011372	SRX127974	796013	771720	768309	0	0
			Single	36	CCAGAGCT	SRA050649	SRP011372	SRX128066	697481	676147	673070	0	0
			total reads						5871339	5693158	5667997
	PERpool_intact_ RiboZero Replicate2	HiSeq	Single	36	TCCTTGGT	SRA050649	SRP011372	SRX128080	628859	609489	606607	0	0
			Single	36	AGGTTATC	SRA050649	SRP011372	SRX127977	429285	416415	414483	0	0
			Single	36	GTCATCTA	SRA050649	SRP011372	SRX128069	855166	828877	825006	0	0
			Single	36	CCTTCGCA	SRA050649	SRP011372	SRX128075	765593	741282	737907	0	0
			Single	36	TCTCGGTC	SRA050649	SRP011372	SRX127998	694659	673516	670404	0	0
			Single	36	ATTGTCTG	SRA050649	SRP011372	SRX128082	782053	757461	753983	0	0
			Single	36	GAACCTAG	SRA050649	SRP011372	SRX128027	735524	712512	709082	0	0
			Single	36	TAATGAAC	SRA050649	SRP011372	SRX128061	764528	741378	738000	0	0
			total reads						5655667	5480930	5455472
ERP Strand Specificity using the dUTP second strand cDNA marking approach_Figure 3 and Figure S4	PERpool_TotalRNA	HiSeq	Paired	101	ACTAAGAC	SRA050649	SRP011372	SRX128036	3741012	3482864	3436087	3391576	98.7046
			Paired	101	CGCCTTCC	SRA050649	SRP011372	SRX128006	4454508	4139560	4077470	4017920	98.5395
			Paired	101	GCCTAGCC	SRA050649	SRP011372	SRX128074	4390464	4080166	3977913	3878412	97.4987
			Paired	101	TGCTGCTG	SRA050649	SRP011372	SRX128322	4106828	3816998	3769516	3724772	98.813
			Paired	101	ACTAAGAC	SRA050649	SRP011372	SRX128036	3738486	3503876	3453605	3405830	98.6167
			Paired	101	CGCCTTCC	SRA050649	SRP011372	SRX128006	4443324	4155868	4089746	4026362	98.4502
			Paired	101	GCCTAGCC	SRA050649	SRP011372	SRX128074	4387258	4105490	3999094	3895788	97.4168
			Paired	101	TGCTGCTG	SRA050649	SRP011372	SRX128322	4104164	3839768	3788909	3741046	98.7368
			total reads						33366044	31124590	30592340	30081706
	PERpool_Ribo-Zero Replicate 1	HiSeq	Paired	101	AGGTAAGG	SRA050649	SRP011372	SRX128070	4411118	4104702	4021286	3946603	98.1428
			Paired	101	CTAACTCG	SRA050649	SRP011372	SRX128039	2936004	2729208	2688609	2653372	98.6894
			Paired	101	GTAACATC	SRA050649	SRP011372	SRX128032	4745652	4417330	4363472	4317905	98.9557
			Paired	101	TGTAATCA	SRA050649	SRP011372	SRX128311	3670020	3415290	3392663	3377072	99.5404
			Paired	101	AGGTAAGG	SRA050649	SRP011372	SRX128070	4401458	4121528	4035995	3959517	98.1051
			Paired	101	CTAACTCG	SRA050649	SRP011372	SRX128039	2929718	2739416	2697646	2661520	98.6608
			Paired	101	GTAACATC	SRA050649	SRP011372	SRX128032	4739440	4440994	4384514	4336748	98.9106
			Paired	101	TGTAATCA	SRA050649	SRP011372	SRX128311	3663936	3430036	3405734	3388766	99.5018
			total reads						31497346	29398504	28989919	28641503
	PERpool_Ribo-Zero Replicate 2	HiSeq	Paired	101	ATTATCAA	SRA050649	SRP011372	SRX127991	3349594	3087534	3055927	3034585	99.3016
			Paired	101	CTATGCGT	SRA050649	SRP011372	SRX128021	3590734	3313450	3245763	3189101	98.2543
			Paired	101	GTCCACAG	SRA050649	SRP011372	SRX128015	3630538	3346176	3302389	3269349	98.9995
			Paired	101	TTGTCTAT	SRA050649	SRP011372	SRX128308	3781042	3489984	3441836	3405362	98.9403
			Paired	101	ATTATCAA	SRA050649	SRP011372	SRX127991	3349582	3107056	3073463	3050469	99.2519
			Paired	101	CTATGCGT	SRA050649	SRP011372	SRX128021	3590170	3333926	3263801	3204831	98.1932
			Paired	101	GTCCACAG	SRA050649	SRP011372	SRX128015	3626848	3365146	3318993	3284076	98.948
			Paired	101	TTGTCTAT	SRA050649	SRP011372	SRX128308	3781088	3512380	3461906	3423664	98.8953
			total reads						28699596	26555652	26164078	25861437
ERP_RiboZero_Figures 1 and S1; ERP Strand Specificity using the dUTP second strand cDNA marking approach_Figure S4	Replicate experiment_PERpool_TotalRNA	HiSeq v3	Paired	101	CTACCAGG	SRA050649	SRP011372	SRX128350	11027320	9735052	6944704	6549877	94.3147
			Paired	101	CATGCTTA	SRA050649	SRP011372	SRX128343	6158026	5426876	3858633	3628582	94.038
			Paired	101	GCACATCT	SRA050649	SRP011372	SRX128345	11327764	10004740	7131591	6734393	94.4304
			Paired	101	TGCTCGAC	SRA050649	SRP011372	SRX128346	9674852	8570722	6091360	5747055	94.3476
			Paired	101	CTACCAGG	SRA050649	SRP011372	SRX128350	11127622	9742996	6937452	6536620	94.2222
			Paired	101	CATGCTTA	SRA050649	SRP011372	SRX128343	6212550	5428618	3851204	3617148	93.9225
			Paired	101	GCACATCT	SRA050649	SRP011372	SRX128345	11417666	10003258	7121094	6717320	94.3299
			Paired	101	TGCTCGAC	SRA050649	SRP011372	SRX128346	9760102	8580080	6088702	5738897	94.2549
			Paired	101	CTACCAGG	SRA050649	SRP011372	SRX128350	11004538	8614476	6129007	5756799	93.9271
			Paired	101	CATGCTTA	SRA050649	SRP011372	SRX128343	6155294	4808138	3409260	3191384	93.6093
			Paired	101	GCACATCT	SRA050649	SRP011372	SRX128345	11310908	8861974	6302087	5923134	93.9869
			Paired	101	TGCTCGAC	SRA050649	SRP011372	SRX128346	9671938	7602896	5393980	5067493	93.9472
			total reads						114848580	97379826	69259074	65208702
	Replicate experiment_PERpool_Ribo-Zero Replicate 1	HiSeq v3	Paired	101	AGCAATTC	SRA050649	SRP011372	SRX128342	9650284	8568246	6164322	6056101	98.2444
			Paired	101	AGTTGCTT	SRA050649	SRP011372	SRX128349	8799180	7843886	5626186	5506758	97.8773
			Paired	101	CCAGTTAG	SRA050649	SRP011372	SRX128344	8520256	7592558	5348920	5142005	96.1316
			Paired	101	TTGAGCCT	SRA050649	SRP011372	SRX128348	9345376	8301502	5980199	5886211	98.4283
			Paired	101	AGCAATTC	SRA050649	SRP011372	SRX128342	9735970	8587800	6166202	6056916	98.2277
			Paired	101	AGTTGCTT	SRA050649	SRP011372	SRX128349	8889952	7870472	5635096	5514044	97.8518
			Paired	101	CCAGTTAG	SRA050649	SRP011372	SRX128344	8614814	7621188	5358878	5150955	96.12
			Paired	101	TTGAGCCT	SRA050649	SRP011372	SRX128348	9443612	8336102	5995597	5899953	98.4048
			Paired	101	AGCAATTC	SRA050649	SRP011372	SRX128342	9668044	7617978	5462071	5363291	98.1915
			Paired	101	AGTTGCTT	SRA050649	SRP011372	SRX128349	8811470	6966810	4980884	4872473	97.8235
			Paired	101	CCAGTTAG	SRA050649	SRP011372	SRX128344	8519970	6732558	4726989	4542125	96.0892
			Paired	101	TTGAGCCT	SRA050649	SRP011372	SRX128348	9364066	7378804	5302385	5216276	98.376
			total reads						109362994	93417904	66747729	65207108
	Replicate experiment_PERpool_Ribo-Zero Replicate 2	HiSeq v3	Paired	101	AGCATGGA	SRA050649	SRP011372	SRX128351	8375478	7446400	5345735	5275267	98.6818
			Paired	101	CGCTATGT	SRA050649	SRP011372	SRX128341	9748592	8664978	6201054	6076175	97.9862
			Paired	101	GATATCCA	SRA050649	SRP011372	SRX128340	9928836	8799350	6323457	6236081	98.6182
			Paired	101	TGTAACTC	SRA050649	SRP011372	SRX128347	11399672	10164188	7256585	7111665	98.0029
			Paired	101	AGCATGGA	SRA050649	SRP011372	SRX128351	8461342	7468072	5352714	5282010	98.6791
			Paired	101	CGCTATGT	SRA050649	SRP011372	SRX128341	9843992	8689338	6209656	6084063	97.9775
			Paired	101	GATATCCA	SRA050649	SRP011372	SRX128340	10040316	8830870	6332903	6244448	98.6032
			Paired	101	TGTAACTC	SRA050649	SRP011372	SRX128347	11510844	10195668	7266059	7120093	97.9911
			Paired	101	AGCATGGA	SRA050649	SRP011372	SRX128351	8388918	6609292	4730479	4666092	98.6389
			Paired	101	CGCTATGT	SRA050649	SRP011372	SRX128341	9752126	7684774	5482431	5370131	97.9516
			Paired	101	GATATCCA	SRA050649	SRP011372	SRX128340	9950356	7819606	5601649	5521640	98.5717
			Paired	101	TGTAACTC	SRA050649	SRP011372	SRX128347	11416298	9032512	6430615	6299761	97.9651
			total reads						118816770	101405048	72533337	71287426
ERP_RiboZero_Figures 1 and S1; Strand Specificity Reproducibility_Figure S4	Replicate experiment_PERpool_TotalRNA	HiSeq v3	Paired	101	CTACCAGG	SRA050649	SRP011372	SRX128360	13033052	11431848	8169693	7689940	94.1276
			Paired	101	CATGCTTA	SRA050649	SRP011372	SRX128355	7254520	6349736	4525415	4246189	93.8298
			Paired	101	GCACATCT	SRA050649	SRP011372	SRX128366	13321952	11687458	8347908	7863563	94.198
			Paired	101	TGCTCGAC	SRA050649	SRP011372	SRX128361	11398164	10028992	7139034	6721247	94.1478
			Paired	101	CTACCAGG	SRA050649	SRP011372	SRX128360	12577414	11106680	7926137	7475952	94.3202
			Paired	101	CATGCTTA	SRA050649	SRP011372	SRX128355	7036472	6199392	4407858	4143644	94.0058
			Paired	101	GCACATCT	SRA050649	SRP011372	SRX128366	12930444	11425698	8142868	7685685	94.3855
			Paired	101	TGCTCGAC	SRA050649	SRP011372	SRX128361	11050114	9785800	6957205	6563913	94.347
			Paired	101	CTACCAGG	SRA050649	SRP011372	SRX128360	12891550	11139856	7995803	7497167	93.7638
			Paired	101	CATGCTTA	SRA050649	SRP011372	SRX128355	7204374	6213606	4443961	4152237	93.4355
			Paired	101	GCACATCT	SRA050649	SRP011372	SRX128366	13212120	11424570	8191037	7685470	93.8278
			Paired	101	TGCTCGAC	SRA050649	SRP011372	SRX128361	11306420	9799552	7003431	6566250	93.7576
			total reads						133216596	116593188	83250350	78291257
	Replicate experiment_PERpool_Ribo-Zero Replicate 1	HiSeq v3	Paired	101	AGCAATTC	SRA050649	SRP011372	SRX128356	11259842	9939698	7143443	7018597	98.2523
			Paired	101	AGTTGCTT	SRA050649	SRP011372	SRX128363	10290946	9118896	6532352	6393414	97.8731
			Paired	101	CCAGTTAG	SRA050649	SRP011372	SRX128362	9971876	8831690	6215532	5974086	96.1154
			Paired	101	TTGAGCCT	SRA050649	SRP011372	SRX128365	10922290	9653098	6949614	6840277	98.4267
			Paired	101	AGCAATTC	SRA050649	SRP011372	SRX128356	10922350	9709366	6989215	6866830	98.2489
			Paired	101	AGTTGCTT	SRA050649	SRP011372	SRX128363	9943226	8866816	6363064	6227392	97.8678
			Paired	101	CCAGTTAG	SRA050649	SRP011372	SRX128362	9603338	8563468	6033780	5799211	96.1124
			Paired	101	TTGAGCCT	SRA050649	SRP011372	SRX128365	10577750	9407670	6783763	6677378	98.4318
			Paired	101	AGCAATTC	SRA050649	SRP011372	SRX128356	11191142	9753542	7002293	6878267	98.2288
			Paired	101	AGTTGCTT	SRA050649	SRP011372	SRX128363	10216858	8934726	6390912	6253760	97.854
			Paired	101	CCAGTTAG	SRA050649	SRP011372	SRX128362	9863930	8623420	6059347	5821919	96.0816
			Paired	101	TTGAGCCT	SRA050649	SRP011372	SRX128365	10852668	9461566	6802928	6694680	98.4088
			total reads						125616216	110863956	79266243	77445811
	Replicate experiment_PERpool_Ribo-Zero Replicate 2	HiSeq v3	Paired	101	AGCATGGA	SRA050649	SRP011372	SRX128358	9375048	8290298	5954966	5877930	98.7064
			Paired	101	CGCTATGT	SRA050649	SRP011372	SRX128359	10864136	9607566	6874064	6736852	98.0039
			Paired	101	GATATCCA	SRA050649	SRP011372	SRX128357	11107414	9789478	7026715	6930467	98.6303
			Paired	101	TGTAACTC	SRA050649	SRP011372	SRX128364	12762988	11312000	8069718	7909372	98.013
			Paired	101	AGCATGGA	SRA050649	SRP011372	SRX128358	9051148	8056236	5796257	5720324	98.69
			Paired	101	CGCTATGT	SRA050649	SRP011372	SRX128359	10511812	9357560	6702072	6567595	97.9935
			Paired	101	GATATCCA	SRA050649	SRP011372	SRX128357	10740622	9531944	6848820	6754703	98.6258
			Paired	101	TGTAACTC	SRA050649	SRP011372	SRX128364	12366000	11032254	7879356	7721852	98.0011
			Paired	101	AGCATGGA	SRA050649	SRP011372	SRX128358	9295442	8112098	5818854	5742304	98.6844
			Paired	101	CGCTATGT	SRA050649	SRP011372	SRX128359	10796794	9424528	6729262	6593533	97.983
			Paired	101	GATATCCA	SRA050649	SRP011372	SRX128357	11024374	9590892	6877400	6781996	98.6128
			Paired	101	TGTAACTC	SRA050649	SRP011372	SRX128364	12675758	11087934	7897556	7739072	97.9933
			total reads						130571536	115192788	82475040	81076000
Stool A_5μg undepleted RNA (Figures 4, 5, S6, S7; Table S2)	StoolA_RIN9_5μg_Total RNA (undepleted)	HiSeq v3	Paired	101	AACTTGAC	SRA051242	SRP011904	SRX130933	11246354	9985988	8089096	7185190	88.8256
			Paired	101	CACATCCT	SRA051242	SRP011904	SRX130932	10393632	9191790	7417677	6567593	88.5398
			Paired	101	TCGGAATG	SRA051242	SRP011904	SRX130944	8921558	7947384	6426703	5701068	88.7091
			Paired	101	AAGGATGT	SRA051242	SRP011904	SRX130925	9666120	8642780	6998704	6214114	88.7895
			Paired	101	AACTTGAC	SRA051242	SRP011904	SRX130933	11337532	9989140	8068465	7152739	88.6506
			Paired	101	CACATCCT	SRA051242	SRP011904	SRX130932	10474264	9194938	7403036	6544308	88.4003
			Paired	101	TCGGAATG	SRA051242	SRP011904	SRX130944	8998348	7954198	6417173	5683932	88.5738
			Paired	101	AAGGATGT	SRA051242	SRP011904	SRX130925	9770922	8671962	7006694	6212595	88.6666
			Paired	101	AACTTGAC	SRA051242	SRP011904	SRX130933	11253022	8873274	7155393	6332582	88.5008
			Paired	101	CACATCCT	SRA051242	SRP011904	SRX130932	10409774	8171318	6567554	5794928	88.2357
			Paired	101	TCGGAATG	SRA051242	SRP011904	SRX130944	8907654	7042204	5671516	5014511	88.4157
			Paired	101	AAGGATGT	SRA051242	SRP011904	SRX130925	9675674	7675012	6187646	5473398	88.4569
			total reads						121054854	103339988	83409657	73876958	88.5637
Stool A_5μg Ribo-Zero Replicate 1 (Figures 4, 5, S6, S7; Table S2)	StoolA_RIN9_5μg_Ribo-Zero Replicate 1	HiSeq v3	Paired	101	GCACACGA	SRA051242	SRP011904	SRX130930	14010658	12484298	7863914	7693844	97.8373
			Paired	101	TCTGGCGA	SRA051242	SRP011904	SRX130945	7435470	6689492	4238413	4162761	98.2151
			Paired	101	CATAGCGA	SRA051242	SRP011904	SRX130936	11714768	10445684	6592512	6456506	97.937
			Paired	101	CAGGAGCC	SRA051242	SRP011904	SRX130949	10224102	9171822	5782687	5651780	97.7362
			Paired	101	GCACACGA	SRA051242	SRP011904	SRX130930	14124924	12500388	7866490	7696788	97.8427
			Paired	101	TCTGGCGA	SRA051242	SRP011904	SRX130945	7511116	6714688	4253679	4178126	98.2238
			Paired	101	CATAGCGA	SRA051242	SRP011904	SRX130936	11820478	10464298	6595251	6459999	97.9493
			Paired	101	CAGGAGCC	SRA051242	SRP011904	SRX130949	10306176	9183982	5782034	5650844	97.7311
			Paired	101	GCACACGA	SRA051242	SRP011904	SRX130930	14059238	11132150	6992543	6841529	97.8404
			Paired	101	TCTGGCGA	SRA051242	SRP011904	SRX130945	7445712	5951226	3761012	3693504	98.2051
			Paired	101	CATAGCGA	SRA051242	SRP011904	SRX130936	11771380	9317156	5861367	5740505	97.938
			Paired	101	CAGGAGCC	SRA051242	SRP011904	SRX130949	10262000	8172794	5141546	5025326	97.7396
			total reads						130686022	112227978	70731448	69251512	97.933
Stool A_5μg Ribo-Zero Replicate 2 (Figures 4, 5, S6, S7; Table S2)	StoolA_RIN9_5μg_Ribo-Zero Replicate 2	HiSeq v3	Paired	101	TGTCGGAT	SRA051242	SRP011904	SRX130940	9743128	8797662	5562590	5446680	97.9163
			Paired	101	ATTATGTT	SRA051242	SRP011904	SRX130954	12092974	10806086	6786781	6606878	97.3492
			Paired	101	CCTACCAT	SRA051242	SRP011904	SRX130939	12922244	11500848	7199192	6983075	96.998
			Paired	101	TACTTAGC	SRA051242	SRP011904	SRX130927	7083348	6314564	3972758	3868832	97.384
			Paired	101	TGTCGGAT	SRA051242	SRP011904	SRX130940	9839998	8831462	5584960	5469725	97.9367
			Paired	101	ATTATGTT	SRA051242	SRP011904	SRX130954	12245756	10862460	6814354	6634077	97.3545
			Paired	101	CCTACCAT	SRA051242	SRP011904	SRX130939	13036522	11520692	7205208	6989827	97.0108
			Paired	101	TACTTAGC	SRA051242	SRP011904	SRX130927	7169310	6344410	3988108	3884011	97.3898
			Paired	101	TGTCGGAT	SRA051242	SRP011904	SRX130940	9755314	7826554	4939905	4836802	97.9129
			Paired	101	ATTATGTT	SRA051242	SRP011904	SRX130954	12168262	9645032	6038174	5877465	97.3385
			Paired	101	CCTACCAT	SRA051242	SRP011904	SRX130939	12972406	10250866	6402881	6211483	97.0108
			Paired	101	TACTTAGC	SRA051242	SRP011904	SRX130927	7114472	5623060	3529405	3437504	97.3961
			total reads						126143734	108323696	68024316	66246359	97.4165
Stool A_RNA titration; 50ng Ribo-Zero replicate 1 (Table S2)	StoolA_RIN9_50ng_Ribo-Zero Replicate 1	HiSeq v3	Paired	101	CGTTACCA	SRA051242	SRP011904	SRX130931	10159014	9016480	7000954	6865456	98.0646
			Paired	101	GTCTGATG	SRA051242	SRP011904	SRX130950	6317636	5654352	4371925	4273228	97.7425
			Paired	101	TTACGCAC	SRA051242	SRP011904	SRX130934	11112498	9843606	7560634	7349616	97.209
			Paired	101	TTGAATAG	SRA051242	SRP011904	SRX130955	9220152	8209810	6328993	6173916	97.5497
			Paired	101	CGTTACCA	SRA051242	SRP011904	SRX130931	10251524	9029668	7004836	6869072	98.0619
			Paired	101	GTCTGATG	SRA051242	SRP011904	SRX130950	6387316	5678214	4386741	4287299	97.7331
			Paired	101	TTACGCAC	SRA051242	SRP011904	SRX130934	11217946	9863968	7571286	7360167	97.2116
			Paired	101	TTGAATAG	SRA051242	SRP011904	SRX130955	9317482	8237844	6343885	6188814	97.5556
			Paired	101	CGTTACCA	SRA051242	SRP011904	SRX130931	10147310	7988874	6198172	6078015	98.0614
			Paired	101	GTCTGATG	SRA051242	SRP011904	SRX130950	6331506	5026070	3878569	3791306	97.7501
			Paired	101	TTACGCAC	SRA051242	SRP011904	SRX130934	11131886	8749476	6710359	6523033	97.2084
			Paired	101	TTGAATAG	SRA051242	SRP011904	SRX130955	9226672	7289622	5608817	5470979	97.5425
			total reads						110820942	94587984	72965171	71230901	97.6409
Stool A_RNA titration; 50ng Ribo-Zero replicate 2 (Table S2)	StoolA_RIN9_50ng_Ribo-Zero Replicate 2	HiSeq v3	Paired	101	AAGACACT	SRA051242	SRP011904	SRX130938	10532274	9354764	7288548	7095369	97.3496
			Paired	101	CAGCAAGG	SRA051242	SRP011904	SRX130921	9306314	8239766	6406098	6220240	97.0987
			Paired	101	TCCAGCAA	SRA051242	SRP011904	SRX130924	9495158	8393732	6620588	6513911	98.3887
			Paired	101	CCAGAGCT	SRA051242	SRP011904	SRX130941	9615094	8542054	6676300	6505716	97.4449
			Paired	101	AAGACACT	SRA051242	SRP011904	SRX130938	10624864	9365500	7289967	7096668	97.3484
			Paired	101	CAGCAAGG	SRA051242	SRP011904	SRX130921	9412454	8270282	6426406	6240103	97.101
			Paired	101	TCCAGCAA	SRA051242	SRP011904	SRX130924	9590550	8417078	6634630	6527293	98.3822
			Paired	101	CCAGAGCT	SRA051242	SRP011904	SRX130941	9702350	8551460	6682594	6512702	97.4577
			Paired	101	AAGACACT	SRA051242	SRP011904	SRX130938	10549420	8314244	6468397	6297704	97.3611
			Paired	101	CAGCAAGG	SRA051242	SRP011904	SRX130921	9316592	7306680	5668673	5504377	97.1017
			Paired	101	TCCAGCAA	SRA051242	SRP011904	SRX130924	9501836	7450442	5871672	5776445	98.3782
			Paired	101	CCAGAGCT	SRA051242	SRP011904	SRX130941	9617442	7575712	5911993	5762045	97.4637
			total reads						117264348	99781714	77945866	76052573	97.573
Stool A_RNA titration; 5ng Ribo-Zero (Table S2)	StoolA_RIN9_5ng_Ribo-Zero	HiSeq v3	Paired	101	TCCTTGGT	SRA051242	SRP011904	SRX130952	11171642	9941390	8886425	8667250	97.5336
			Paired	101	AGGTTATC	SRA051242	SRP011904	SRX130926	7444596	6644858	5956101	5817353	97.6705
			Paired	101	GTCATCTA	SRA051242	SRP011904	SRX130953	11179854	9916194	8925602	8742431	97.9478
			Paired	101	CCTTCGCA	SRA051242	SRP011904	SRX130935	10893224	9618676	8672449	8528948	98.3453
			Paired	101	TCCTTGGT	SRA051242	SRP011904	SRX130952	11296596	9974074	8909749	8689308	97.5258
			Paired	101	AGGTTATC	SRA051242	SRP011904	SRX130926	7497170	6645364	5952140	5812667	97.6568
			Paired	101	GTCATCTA	SRA051242	SRP011904	SRX130953	11269544	9917314	8919320	8734827	97.9315
			Paired	101	CCTTCGCA	SRA051242	SRP011904	SRX130935	10980278	9620064	8670715	8526931	98.3417
			Paired	101	TCCTTGGT	SRA051242	SRP011904	SRX130952	11163176	8808908	7870147	7676758	97.5428
			Paired	101	AGGTTATC	SRA051242	SRP011904	SRX130926	7436570	5886444	5272503	5149274	97.6628
			Paired	101	GTCATCTA	SRA051242	SRP011904	SRX130953	11182150	8795392	7905937	7742378	97.9312
			Paired	101	CCTTCGCA	SRA051242	SRP011904	SRX130935	10880644	8523222	7682042	7554306	98.3372
			total reads						122395444	104291900	93623130	91642431	97.8689
Stool A_5μg genomic DNA (Figures 4, 5, S6, S7; Table S2)	StoolA_RIN9_genomicDNA	HiSeq v3	Paired	101	ACCAACTG	SRA051242	SRP011904	SRX130923	11363990	10164148	4384681	4219984	96.2438
			Paired	101	GGTCCAGA	SRA051242	SRP011904	SRX130937	6951190	6280024	2707428	2607349	96.3035
			Paired	101	GTATAACA	SRA051242	SRP011904	SRX130922	11517220	10335574	4456860	4294650	96.3604
			Paired	101	TTCGCTGA	SRA051242	SRP011904	SRX130928	10227366	9164092	3952115	3805180	96.2821
			Paired	101	ACCAACTG	SRA051242	SRP011904	SRX130923	11530696	10228874	4401360	4235938	96.2416
			Paired	101	GGTCCAGA	SRA051242	SRP011904	SRX130937	7043296	6318658	2719960	2620126	96.3296
			Paired	101	GTATAACA	SRA051242	SRP011904	SRX130922	11676332	10399596	4475861	4313068	96.3629
			Paired	101	TTCGCTGA	SRA051242	SRP011904	SRX130928	10376138	9224252	3973389	3826466	96.3023
			Paired	101	ACCAACTG	SRA051242	SRP011904	SRX130923	11411648	9042364	3891656	3744130	96.2092
			Paired	101	GGTCCAGA	SRA051242	SRP011904	SRX130937	6976304	5585922	2402989	2313191	96.2631
			Paired	101	GTATAACA	SRA051242	SRP011904	SRX130922	11584048	9215756	3959908	3813549	96.304
			Paired	101	TTCGCTGA	SRA051242	SRP011904	SRX130928	10276490	8165422	3514098	3381312	96.2213
			total reads						120934718	104124682	44840305	43174943	96.2853
Stool B_5μg undepleted RNA (Figures 4, 5, S6, S8)	StoolB_RIN9_5μg_Total RNA (undepleted)	HiSeq v3	Paired	101	AACTTGAC	SRA051242	SRP011904	SRX130917	12324714	10859602	8523313	7518289	88.2085
			Paired	101	CACATCCT	SRA051242	SRP011904	SRX130984	11505978	10104302	7909550	6954918	87.9306
			Paired	101	TCGGAATG	SRA051242	SRP011904	SRX130983	9846122	8703672	6828872	6021038	88.1703
			Paired	101	AAGGATGT	SRA051242	SRP011904	SRX130920	10627168	9444370	7425110	6556450	88.301
			Paired	101	AACTTGAC	SRA051242	SRP011904	SRX130917	11973754	10622982	8346640	7371693	88.3193
			Paired	101	CACATCCT	SRA051242	SRP011904	SRX130984	11192236	9896622	7750224	6822219	88.0261
			Paired	101	TCGGAATG	SRA051242	SRP011904	SRX130983	9491232	8445236	6628999	5852106	88.2804
			Paired	101	AAGGATGT	SRA051242	SRP011904	SRX130920	10282892	9192908	7231220	6391962	88.394
			Paired	101	AACTTGAC	SRA051242	SRP011904	SRX130917	12260368	10653076	8397359	7399789	88.1204
			Paired	101	CACATCCT	SRA051242	SRP011904	SRX130984	11435322	9901906	7784638	6838767	87.8495
			Paired	101	TCGGAATG	SRA051242	SRP011904	SRX130983	9732508	8483958	6683515	5887152	88.0847
			Paired	101	AAGGATGT	SRA051242	SRP011904	SRX130920	10551980	9251482	7300061	6438663	88.2001
			total reads						131224274	115560116	90809501	80053046	88.1571
Stool B_5μg Ribo-Zero Replicate 1 (Figures 4, 5, S6, S8)	StoolB_RIN9_5μg_Ribo-Zero Replicate 1	HiSeq v3	Paired	101	GCACACGA	SRA051242	SRP011904	SRX130973	17825072	15798080	8364643	8066456	96.4351
			Paired	101	TCTGGCGA	SRA051242	SRP011904	SRX130968	9246934	8272408	4415920	4284506	97.0241
			Paired	101	CATAGCGA	SRA051242	SRP011904	SRX130988	14409708	12786432	6807613	6581670	96.681
			Paired	101	CAGGAGCC	SRA051242	SRP011904	SRX130976	12581868	11237566	5968613	5756112	96.4397
			Paired	101	GCACACGA	SRA051242	SRP011904	SRX130973	17285288	15427364	8177060	7885431	96.4336
			Paired	101	TCTGGCGA	SRA051242	SRP011904	SRX130968	8931438	8038598	4294351	4166668	97.0267
			Paired	101	CATAGCGA	SRA051242	SRP011904	SRX130988	13979880	12486512	6647658	6426514	96.6734
			Paired	101	CAGGAGCC	SRA051242	SRP011904	SRX130976	12195598	10963444	5828634	5621049	96.4385
			Paired	101	GCACACGA	SRA051242	SRP011904	SRX130973	17736066	15528044	8229069	7927250	96.3323
			Paired	101	TCTGGCGA	SRA051242	SRP011904	SRX130968	9178914	8116840	4335582	4202455	96.9294
			Paired	101	CATAGCGA	SRA051242	SRP011904	SRX130988	14335248	12561548	6691859	6461483	96.5574
			Paired	101	CAGGAGCC	SRA051242	SRP011904	SRX130976	12497460	11025160	5868409	5652854	96.3269
			total reads						160203474	142241996	75629411	73032448	96.6082
Stool B_5μg Ribo-Zero Replicate 2 (Figures 4, 5, S6, S8)	StoolB_RIN9_5μg_Ribo-Zero Replicate 2	HiSeq v3	Paired	101	TGTCGGAT	SRA051242	SRP011904	SRX130979	8085908	7271944	3919516	3779117	96.418
			Paired	101	ATTATGTT	SRA051242	SRP011904	SRX130960	10180170	9049122	4837785	4631568	95.7374
			Paired	101	CCTACCAT	SRA051242	SRP011904	SRX130975	10809138	9576334	5098418	4856218	95.2495
			Paired	101	TACTTAGC	SRA051242	SRP011904	SRX130970	5884864	5214892	2786726	2668339	95.7518
			Paired	101	TGTCGGAT	SRA051242	SRP011904	SRX130979	7793086	7049506	3804705	3669734	96.4525
			Paired	101	ATTATGTT	SRA051242	SRP011904	SRX130960	9832368	8796976	4703711	4502560	95.7236
			Paired	101	CCTACCAT	SRA051242	SRP011904	SRX130975	10491994	9355456	4978370	4741455	95.2411
			Paired	101	TACTTAGC	SRA051242	SRP011904	SRX130970	5676056	5061372	2713368	2598327	95.7602
			Paired	101	TGTCGGAT	SRA051242	SRP011904	SRX130979	8017570	7125046	3844100	3703064	96.3311
			Paired	101	ATTATGTT	SRA051242	SRP011904	SRX130960	10127076	8891506	4754775	4547635	95.6435
			Paired	101	CCTACCAT	SRA051242	SRP011904	SRX130975	10751832	9403406	5007883	4764295	95.1359
			Paired	101	TACTTAGC	SRA051242	SRP011904	SRX130970	5836904	5109050	2739374	2620337	95.6546
			total reads						103486966	91904610	49188731	47082649	95.7583
Stool B_5μg genomic DNA (Figures 4, 5, S6, S8)	StoolB_RIN7_genomicDNA	HiSeq v3	Paired	101	ACCAACTG	SRA051242	SRP011904	SRX130985	15913894	14132174	5697298	5504439	96.6149
			Paired	101	GGTCCAGA	SRA051242	SRP011904	SRX130962	9704506	8710122	3512642	3396364	96.6897
			Paired	101	GTATAACA	SRA051242	SRP011904	SRX130966	15817990	14106088	5698605	5511817	96.7222
			Paired	101	TTCGCTGA	SRA051242	SRP011904	SRX130961	14312576	12738520	5140868	4969609	96.6687
			Paired	101	ACCAACTG	SRA051242	SRP011904	SRX130985	15350006	13725270	5534048	5347024	96.6205
			Paired	101	GGTCCAGA	SRA051242	SRP011904	SRX130962	9373858	8467420	3417413	3305257	96.7181
			Paired	101	GTATAACA	SRA051242	SRP011904	SRX130966	15293832	13730644	5546043	5366274	96.7586
			Paired	101	TTCGCTGA	SRA051242	SRP011904	SRX130961	13834416	12400090	5010320	4844822	96.6969
			Paired	101	ACCAACTG	SRA051242	SRP011904	SRX130985	15851174	13902774	5611324	5413214	96.4695
			Paired	101	GGTCCAGA	SRA051242	SRP011904	SRX130962	9646600	8554526	3457643	3338576	96.5564
			Paired	101	GTATAACA	SRA051242	SRP011904	SRX130966	15783052	13904960	5624907	5434081	96.6075
			Paired	101	TTCGCTGA	SRA051242	SRP011904	SRX130961	14263446	12539800	5073383	4897964	96.5424
			total reads						165145350	146912388	59324494	57329441	96.6388

## Sheet: Sheet1
	sample	run type	read type	Mean Read Length (P)	Barcode	Total Reads (P)	PF Reads (P)	PF Reads Aligned (P)	Reads Aligned in Pairs	Reads Aligned in Pairs %	Mean Read Length (P)	Reads Aligned in Pairs	Reads Aligned in Pairs %	Bad Cycles	Strand Balance %	Unpaired Reads Examined	Read Pairs Examined	Unmapped Reads	Unpaired Read Duplicates	Read Pair Duplicates	Duplication %	Estimated Library Size	Lane IC Matches	Lane IC PCT Mean RD1 Err Rate	Lane IC PCT Mean RD2 Err Rate
	StoolA_RIN9_50ngRep2_1	B01DRACXX	Paired	101	AAGACACT	10532274	9354764	7288548	7095369	97.3496	101	7095369	97.3496	0	50.0924	243598	3888218	2512240	209598	3642840	93.4569	245378	185645	0.2313	2.076
	StoolA_RIN9_50ngRep2_2	B01DRACXX	Paired	101	CAGCAAGG	9306314	8239766	6406098	6220240	97.0987	101	6220240	97.0987	0	50.12	233449	3412036	2248793	199252	3172665	92.732	239371	185645	0.2313	2.076
	StoolA_RIN9_50ngRep2_3	B01DRACXX	Paired	101	TCCAGCAA	9495158	8393732	6620588	6513911	98.3887	101	6513911	98.3887	0	50.0516	148405	3575470	2195813	119515	3337387	93.0808	238083	185645	0.2313	2.076
	StoolA_RIN9_50ngRep2_4	B01DRACXX	Paired	101	CCAGAGCT	9615094	8542054	6676300	6505716	97.4449	101	6505716	97.4449	0	50.1055	216537	3562923	2272711	183829	3324322	93.0553	238601	185645	0.2313	2.076
	StoolA_RIN9_50ngRep2_1	B01DRACXX	Paired	101	AAGACACT	10624864	9365500	7289967	7096668	97.3484	101	7096668	97.3484	0	50.0877	246842	3913360	2551302	211989	3666354	93.4494	247006	206637	0.3123	2.2538
	StoolA_RIN9_50ngRep2_2	B01DRACXX	Paired	101	CAGCAAGG	9412454	8270282	6426406	6240103	97.101	101	6240103	97.101	0	50.1161	237029	3443507	2288411	201983	3202741	92.7488	240766	206637	0.3123	2.2538
	StoolA_RIN9_50ngRep2_3	B01DRACXX	Paired	101	TCCAGCAA	9590550	8417078	6634630	6527293	98.3822	101	6527293	98.3822	0	50.0553	151294	3605060	2229136	121603	3365458	93.087	239602	206637	0.3123	2.2538
	StoolA_RIN9_50ngRep2_4	B01DRACXX	Paired	101	CCAGAGCT	9702350	8551460	6682594	6512702	97.4577	101	6512702	97.4577	0	50.1139	219097	3589094	2305065	185406	3349387	93.0636	239707	206637	0.3123	2.2538
	StoolA_RIN9_50ngRep2_1	B01DRACXX	Paired	101	AAGACACT	10549420	8314244	6468397	6297704	97.3611	101	6297704	97.3611	0	50.0936	245981	3861142	2581155	208539	3612093	93.2791	249049	93106	0.3966	2.5627
	StoolA_RIN9_50ngRep2_2	B01DRACXX	Paired	101	CAGCAAGG	9316592	7306680	5668673	5504377	97.1017	101	5504377	97.1017	0	50.1157	235533	3382195	2316669	197960	3139828	92.5384	242367	93106	0.3966	2.5627
	StoolA_RIN9_50ngRep2_3	B01DRACXX	Paired	101	TCCAGCAA	9501836	7450442	5871672	5776445	98.3782	101	5776445	98.3782	0	50.0547	153948	3548874	2250140	122348	3307423	92.9051	241451	93106	0.3966	2.5627
	StoolA_RIN9_50ngRep2_4	B01DRACXX	Paired	101	CCAGAGCT	9617442	7575712	5911993	5762045	97.4637	101	5762045	97.4637	0	50.1101	218348	3533401	2332292	182460	3291465	92.8655	241936	93106	0.3966	2.5627
			Read Type	Mean Read Length (P)	Barcode	Total Reads (P)	PF Reads (P)	PF Reads Aligned (P)	Reads Aligned in Pairs
